# Supplementary material for: Hypoxia-induced reprogramming of the cardiac phenotype in American alligators (Alligator mississippiensis) revealed by quantitative proteomics
Source: Sci Rep. 2019 Jun 13;9:8592. doi: 10.1038/s41598-019-45023-3 (PMC6565670; doi:10.1038/s41598-019-45023-3)
Supplement: Supplementary file 2 — Supplementary Data S1 [file 41598_2019_45023_MOESM2_ESM.xlsx]

## Sheet: INDEX
Supplemental Information for Hypoxia-induced reprogramming of the cardiac phenotype in American alligators (Alligator mississippiensis) revealed by quantitative proteomics.
	Sarah L. Alderman*1, Dane A. Crossley, II2, Ruth M. Elsey3 and Todd E. Gillis1
	1Department of Integrative Biology, University of Guelph, Guelph, Ontario, N1G 2W1 Canada
	2Developmental Integrative Biology Research Group, Department of Biological Sciences, University of North Texas, Denton, Texas, 76203-5017, USA
	3Louisiana Department of Wildlife and Fisheries, Rockefeller Wildlife Refuge, Grand Chenier, Louisiana, 70643, USA.
	*Corresponding author: alderman@uoguelph.ca
SUPPLEMENTAL DATA S1. Differentially expressed proteins and pathway enrichment for alligator cardiac proteome.
All pathway analyses carried out in STRING v.10.5 (string-db.org)
TAB NAME	DESCRIPTION	FORMATTING NOTES
DE proteins	Complete list of differentially expressed (DE) proteins significant for oxygen and/or interaction (age x oxygen)	Columns A-D: protein identifications and functions
		Column E: log2 fold change for oxygen, shown as hypoxia (H) vs normoxia (N)
		Column F: log2 fold change for interaction of H vs N for embryo
		Column G: log2 fold change for interaction of H vs N for juvenile
		Column H-I: p-values for oxygen and interaction, with significant terms in red
Biological Process	Complete list of enriched GO terms for Biological Process, for up- and down-regulated proteins in embryonic and juvenile alligator hearts	Columns A-F: embryos
		Columns H-M: juvenile
		Up-regulated proteins at top of lists
		Down regulated proteins at bottom of lists
Cellular Component	Complete list of enriched GO terms for Cellular Component, for up- and down-regulated proteins in embryonic and juvenile alligator hearts	Columns A-F: embryos
		Columns H-M: juvenile
		Up-regulated proteins at top of lists
		Down regulated proteins at bottom of lists
Molecular Function	Complete list of enriched GO terms for Molecular Function, for up- and down-regulated proteins in embryonic and juvenile alligator hearts	Columns A-F: embryos
		Columns H-M: juvenile
		Up-regulated proteins at top of lists
		Down regulated proteins at bottom of lists
KEGG	Complete list of enriched KEGG pathways, for up- and down-regulated proteins in embryonic and juvenile alligator hearts	Columns A-F: embryos
		Columns H-M: juvenile
		Up-regulated proteins at top of lists
		Down regulated proteins at bottom of lists

## Sheet: DE proteins
Gene	Protein Name	Accession	Function	log2 Fold-change			Two-way ANOVA p-value (significant)
				H vs N	Embryo (H vs N)	Juvenile (H vs N)	oxygen	interaction
COX2/MT-CO2	Cytochrome oxidase subunit II	AAD09983.1	oxidative phosphorylation	0.239699	0.197993	0.253633	0.023686	0.699147
AGT	angiotensinogen	KYO18774.1	regulates blood pressure	0.177738	0.172778	0.125391	0.0344633	0.617597
OTUB1	Ubiquitin-Specific-Processing Protease	KYO19229.1	regulates protein turnover	-0.196204	-0.125727	-0.24703	0.0120823	0.351823
RTCA	RNA 3'-Terminal Phosphate Cyclase	KYO19531.1	RNA metabolism	0.0763334	0.0487893	0.0918352	0.0450837	0.50318
PSMD4	Proteasome 26S subunit 4	KYO19678.1	degradation of ubiquitinated proteins	0.217439	0.309233	0.0247958	0.0352817	0.131588
CAB39	Calcium Binding Protein 39	KYO19961.1	Ca2+ binding protein	-0.0368288	0.0367829	-0.135931	0.362517	0.0482047
CD74	CD74 Antigen	KYO20402.1	associates with class II major histocompatibility complex (MHC)	0.18299	0.185322	0.157595	0.018102	0.748641
GDA	Guanine deaminase	KYO20788.1	purine metabolism	-0.125845	-0.212529	0.0178818	0.00479951	0.00758759
SEC11A	Signal peptidase complex catalytic subunit	KYO21456.1	removes signal peptides from nascent proteins	0.0955359	0.207474	-0.0809314	0.0403623	0.00472664
EIF2S1	Eukaryotic Translation Initiation Factor 2 Subunit Alpha	KYO21712.1	protein synthesis initiation	-0.114016	-0.0502678	-0.181789	0.0231355	0.155336
PPFIA1	Protein Tyrosine Phosphatase Receptor Type F Polypeptide Interacting Protein Alpha 1	KYO21871.1	interacts with transmembrane protein tyrosine phosphatases	-0.0388735	0.086944	-0.195646	0.376867	0.00669757
NUCB2	Nucleobindin 2	KYO22092.1	calcium binding protein	-0.180441	-0.163683	-0.137752	0.00899746	0.563428
CTSD	Cathepsin D	KYO22169.1	peptidase	0.119486	0.112085	0.116707	0.0289386	0.832883
ENO2	Enolase 2	KYO22316.1	glycolysis	-0.0136785	0.306583	-0.489898	0.89079	0.00176714
SGCD	Sarcoglycan delta	KYO22886.1	links muscle cytoskeleton to extracellular matrix	0.0931477	-0.0270694	0.228511	0.0954975	0.0299487
RPL7A	Ribosomal Protein L7a	KYO23347.1	component of the 60S subunit.	-0.098983	-0.112922	-0.0882524	0.0232102	0.709074
CCT4	Chaperonin Containing TCP1 Subunit 4	KYO23650.1	molecular chaperone for cytoskeletal actin	-0.0158408	0.0264112	-0.0873664	0.554912	0.0491619
SAMHD1	Deoxynucleoside triphosphate triphosphohydrolase	KYO23800.1	innate immune response	-0.204455	-0.101104	-0.313543	0.00127341	0.0466002
ESD	Esterase D	KYO23992.1	recycling of sialic acids	-0.117417	-0.251577	0.06945	0.0652444	0.0173305
D2HGDH	D-2-Hydroxyglutarate Dehydrogenase	KYO24805.1	mitochondrial enzyme	0.00879396	0.0960878	-0.0917008	0.801037	0.0191793
ARL6IP5	ADP Ribosylation Factor Like GTPase 6 Interacting Protein 5	KYO24985.1	regulates intracellular glutamate	-0.119565	-0.299668	0.207307	0.304584	0.0403786
	unknown	KYO25552.1		0.139697	0.0810283	0.221258	0.0426747	0.27076
TCEB1	Transcription Elongation Factor B, subunit 1	KYO25964.1	elongation	0.194421	0.214945	0.1266	0.0470406	0.574566
ADHFE1	Hydroxyacid-oxoacid transhydrogenase, mitochondrial	KYO26015.1	oxidoreductase activity	-0.202232	-0.273027	-0.0551048	0.00316106	0.0590269
TPMT	Thiopurine S-methyltransferase	KYO26216.1	thiopurine metabolism; endogenous function unknown	-0.210541	-0.253037	-0.130489	0.0114845	0.374794
MRPL1	Mitochondrial Ribosomal Protein L1	KYO26546.1	part of mito ribosome	-0.17364	-0.113756	-0.193974	0.0467479	0.55185
G6PD	Glucose-6-Phosphate Dehydrogenase	KYO26589.1	Catalyzes the rate-limiting step of the oxidative pentose-phosphate pathway	-0.0345452	0.0881925	-0.183584	0.498092	0.0191696
SRI	sorcin	KYO26629.1	modulates excitation-contraction coupling in the heart	-0.0841833	-0.00641501	-0.194538	0.0230231	0.0131532
CYCS	cytochrome C, somatic	KYO26818.1	mitochondrial ETC	0.14269	0.144119	0.083935	0.0485923	0.535997
STT3B	Oligosaccharyl Transferase Subunit STT3B	KYO26961.1	mediates N-glycosylation	-0.189181	-0.312845	-0.0658573	0.0436919	0.163742
GPD1L	Glycerol-3-phosphate dehydrogenase 1-like	KYO26963.1	regulates cardiac sodium current	-0.232231	-0.140694	-0.231309	0.0312876	0.478744
GNAO1	G Protein Subunit Alpha O1	KYO27542.1	transmembrane signaling	0.0579971	0.100966	0.00231294	0.0241814	0.0483727
PLD3	Phospholipase D3	KYO27546.1	hydrolyzes membrane phopsholipids	-0.0653795	0.13169	-0.322995	0.37306	0.00820635
	unknown	KYO27548.1		-0.376837	-0.570553	-0.0533694	0.0264546	0.102038
EEF1A1	Eukaryotic Translation Elongation Factor 1 Alpha 1	KYO28061.1	translation	0.0170286	0.0773611	-0.105647	0.622588	0.0172953
EHD2	EH Domain Containing 2	KYO29630.1	interacts with actin cytoskeleton for clathrin-dependent endocytosis	0.138222	0.0419999	0.298191	0.0100534	0.0141813
OXA1L	Oxidase (Cytochrome C) Assembly 1-Like	KYO29714.1	essential for cytochrome c assembly	-0.0554611	0.0185043	-0.144251	0.0856625	0.018601
PRDX4	Peroxiredoxin 4	KYO30175.1	antioxidant	0.0288001	0.110637	-0.132282	0.57564	0.0298075
PDAP1	PDGFA Associated Protein 1	KYO30759.1	enhances fibroblast cell growth	-0.0798945	0.00275302	-0.165151	0.053996	0.0448194
NPPA	Natriuretic peptide A	KYO31463.1	regulates extracellular fluid volume	0.000121985	0.248174	-0.29274	0.998977	0.0146904
COQ5	Coenzyme Q5, Methyltransferase	KYO31694.1	methyltransferase involved in ubiquinone synthesis	0.0284655	-0.0458013	0.131958	0.443221	0.0305792
GPI	Glucose-6-Phosphate Isomerase	KYO32627.1	glycolytic enzyme	0.145353	0.124738	0.111371	0.0104116	0.545276
DYNC1LI2	Dynein cytoplasmic 1 intermediate light chain 2	KYO32647.1	microtubule-associated motor protein	-0.323685	-0.465937	0.03703	0.0449268	0.0892476
RBMX	RNA Binding Motif Protein X-Linked	KYO32779.1	pre- and post-transcription activity	0.100041	0.126192	0.00324027	0.0323749	0.120905
RPS18	Ribosomal Protein S18	KYO32871.1	component of the 40S subunit.	0.108722	0.0883325	0.0731111	0.0455599	0.554328
FN1	Fibronectin 1	KYO33494.1	glycoprotein	0.119592	0.189006	-0.0183272	0.0049398	0.00964031
C2orf47	Matrix AAA peptidase interacting protein 1	KYO33632.1	mitochondrial protease	0.208662	0.207292	0.0161816	0.0310481	0.148258
CAVIN2	Caveolae Associated Protein 2	KYO33685.1	component of lipid rafts	0.0843981	0.0717453	0.0847546	0.000357038	0.519875
ACO1	aconitase 1	KYO35182.1	essential enzyme in the TCA cycle	0.153861	0.0589615	0.220542	0.0179122	0.15918
ACO2	Aconitase 2	KYO36245.1	TCA cycle	0.0666945	0.0291647	0.100556	0.0138144	0.141608
EIF3D	Eukaryotic Translation Initiation Factor 3 Subunit D	KYO36389.1	translation initiation	0.0856962	0.0749955	0.0809457	0.0474778	0.790685
APPL2	Adaptor Protein, Phosphotyrosine Interacting With PH Domain And Leucine Zipper 2	KYO36434.1	GTPase signal transduction pathway	0.0263272	0.135269	-0.134886	0.600863	0.0183122
CRYZ	Crystallin Zeta	KYO36846.1	NADPH-dependent quinone reductase activity	-0.0777366	-0.126891	0.0464707	0.0758394	0.041162
PRKACB	Protein Kinase CAMP-Activated Catalytic Subunit Beta	KYO37370.1	intracellular signalling	-0.195305	-0.146574	-0.225269	0.000323736	0.278262
CFL1	cofilin 1	KYO38541.1	intracellular actin-modulating protein	0.153686	0.210974	0.0278776	0.0403415	0.176122
PURB	Purine Rich Element Binding Protein B	KYO38557.1	controls DNA replication and transcription	-0.0504668	-0.162196	0.100671	0.378313	0.0361885
MAOB	Monoamine Oxidase B	KYO39099.1	metabolism of neuroactive and vasoactive amines	0.0544106	0.123123	-0.0738187	0.11009	0.00831627
CLIC1	Chloride Intracellular Channel 1	KYO39364.1	stabilization of cell membrane potential	0.138202	0.115393	0.108144	0.0255354	0.609802
IGSF9	Ig superfamily member 9	KYO39380.1	cell adhesion	0.115013	0.241666	-0.0800035	0.0620786	0.0139857
ACAD10	Acyl-CoA Dehydrogenase Family Member 10	KYO39692.1	beta-oxidation of fatty acids in mitochondria	0.143777	0.0750996	0.22342	0.0361207	0.242311
NRAP	Nebulin related anchoring protein	KYO40553.1	myofibrilar organization in cardiomyocytes	-0.210422	-0.282114	-0.0274681	0.0334309	0.146092
EIF3CL	Eukaryotic Translation Initiation Factor 3 Subunit C Like	KYO41055.1	translation initiation	0.122121	0.0779572	0.143827	0.0364276	0.490674
PEA15	Proliferation And Apoptosis Adaptor Protein 15	KYO41068.1	negative regulator of apoptosis	0.0279962	0.14554	-0.179196	0.712904	0.0482703
PSMD13	Proteasome 26S subunit 13	KYO41618.1	degradation of ubiquitinated proteins	0.187676	0.182406	0.232823	0.0155708	0.618752
ARHGDIA	Rho GDP Dissociation Inhibitor Alpha	KYO42740.1	regulation of signaling through Rho GTPases	0.226457	0.11712	0.345538	0.0170873	0.182634
CDK5RAP3	CDK5 regulatory subunit-associated protein 3	KYO44322.1	transcriptional regulation, cell cycle progression	-0.241624	-0.243144	-0.27316	0.0200107	0.76293
ADD1	Adducin 1	KYO45670.1	binds Ca(2+)/calmodulin and a substrate for protein kinases A and C	0.0660333	-0.0372154	0.193848	0.222805	0.0458032
DHX15	DEAH-Box Helicase 15	KYO45824.1	pre-mRNA splicing	0.00535972	-0.0865134	0.141062	0.919188	0.04952
SGCB	Beta-sarcoglycan	KYO45990.1	links muscle cytoskeleton to extracellular matrix	0.227322	0.00651252	0.502031	0.0123903	0.00780465
VAT1	Vesicle Amine Transport 1	KYO46468.1	Negatively regulates mitochondrial fusion	0.0931986	0.095329	0.0724636	0.00450939	0.563173
VCAN	Versican core protein	KYO48658.1	cell adhesion	0.07697	0.224225	-0.101281	0.245745	0.0255755
PSMA6	Proteasome Subunit Alpha 6	XP_006258805.1	ubiquitin-proteasome	0.111621	0.0960561	0.113072	0.0318917	0.764767
GCAT	Glycine C-Acetyltransferase	XP_006259023.1	enzyme involved in degradation of L-threonine to glycine	0.0822556	0.108402	0.0203457	0.00136469	0.0351086
PYGB	Glycogen phosphorylase	XP_006259304.1	glycogen mobilization	-0.0811092	-0.234652	0.0981494	0.198957	0.0175728
SYNPO2	Synaptopodin 2	XP_006259720.2	adapter protein that links nascent myofibers to the sarcolemma at Z line	-0.154903	-0.213605	0.00224813	0.0217203	0.0720418
RAB7A	Ras-Associated Protein RAB7	XP_006260191.1	regulators of vesicular transport	0.0611105	0.0756061	0.0192096	0.0264383	0.225624
SOD3	Cu-Zn superoxide dismutase	XP_006260489.1	antioxidant	0.0083327	-0.150163	0.289544	0.914938	0.0137852
PDCD5	Programmed Cell Death 5	XP_006260932.2	apoptosis	0.00371985	0.0884178	-0.105939	0.87761	0.00175771
METTL17	Methyltransferase Like 17	XP_006262271.2	mitochondrial methyltransferase	0.103247	0.0623055	0.10116	0.0451215	0.512936
TRNT1	TRNA Nucleotidyl Transferase 1	XP_006263113.1	tRNA polymerase family	0.0315774	-0.0540547	0.160258	0.46285	0.0252554
UQCRQ	Ubiquinol-Cytochrome C Reductase Complex III Subunit VII	XP_006263464.1	complex III	-0.013248	-0.139321	0.147741	0.821587	0.0299824
RPS23	ribosomal protein S23	XP_006263674.1	component of the 40S subunit	0.152992	0.0767568	0.226044	0.0076299	0.136737
SMS	Spermine synthase	XP_006263804.1	catalyzes spermine production	-0.304424	-0.343125	-0.032344	0.0447808	0.190072
CMAS	N-acylneuraminate cytidylyltransferase	XP_006263859.1	sialic acid synthesis	-0.0988993	-0.24813	0.143387	0.267653	0.0398998
DAP3	Mitochondrial 28S ribosomal protein	XP_006264348.1	translation; apoptosis	0.203302	0.0620612	0.356053	0.0300991	0.0993679
CD34	Hematopoietic progenitor cell antigen	XP_006265161.1	cell adhesion	0.30273	0.578362	-0.150634	0.0420204	0.0173569
PPM1E	Protein phosphatase 1E	XP_006265706.1	protein dephosphorylation, including camk	-0.339512	-0.428676	-0.24688	0.0321193	0.512352
EIF3M	Eukaryotic Translation Initiation Factor 3 Subunit M	XP_006266803.1	translation initiation	0.111586	0.0501708	0.153091	0.0304257	0.257954
CNDP2	Carnosine Dipeptidase 2	XP_006266887.1	nonspecific dipeptidase	-0.101555	-0.139897	-0.0210199	0.015112	0.108062
RAB5B	Ras-Related Protein Rab-5B	XP_006267725.1	protein transport	0.00590207	0.152985	-0.195106	0.930124	0.0230274
HMGB1	High Mobility Group Box 1	XP_006268064.2	transcription regulation	0.127086	0.101147	0.116859	0.00957077	0.596138
SOD1	Superoxide Dismutase 1, soluble	XP_006268211.1	antioxidant	0.0314881	0.0985366	-0.0683511	0.326823	0.0197579
SEC23A	Protein Transport Protein Sec23A	XP_006268399.1	promotes the formation of transport vesicles from the endoplasmic reticulum	0.0434683	-0.0650681	0.180095	0.332274	0.015874
EMILIN2	Elastin Microfibril Interfacer 2	XP_006269584.1	anchoring smooth muscle cells to elastic fibers	0.170579	0.166664	0.128032	0.000373019	0.372224
DYNC1H1	Dynein Cytoplasmic 1 Heavy Chain 1	XP_006270472.2	microtubule-activated ATPases that function as molecular motors	0.0674347	0.0631859	0.050264	0.0352794	0.653429
C22orf28	Focal Adhesion-Associated Protein	XP_006271728.1	Catalytic subunit of the tRNA-splicing ligase complex	-0.0879512	-0.107245	-0.0648651	0.0316404	0.550891
RPL15	Ribosomal Protein L15	XP_006271904.1	component of the 60S subunit	0.121424	0.0341785	0.188643	0.0385905	0.155154
NIF3L1	NGG1 Interacting Factor 3 Like 1	XP_006272607.2	transcriptional corepressor with COPS2	0.0686137	0.0550665	0.0423816	0.0364633	0.482775
COPS3	COP9 signalosome complex subunit 3	XP_006272759.1	regulates protein degradation	0.122575	-0.0495448	0.35266	0.0394371	0.00282344
ARF1	ADP Ribosylation Factor 1	XP_006275386.1	play a role in vesicular trafficking and as activators of phospholipase D	0.0627526	0.0819142	0.0341425	0.01331	0.277392
RPS10	Ribosomal Protein S10	XP_006276152.1	component of the 40S subunit.	0.128601	0.109086	0.0968026	0.0287314	0.602275
SH3BGRL3	SH3 Domain Binding Glutamate Rich Protein Like 3	XP_006276848.1	modulator of glutaredoxin	-0.131949	-0.129843	-0.142802	0.00666368	0.766379
HNRNPAB	Heterogeneous Nuclear Ribonucleoprotein A/B	XP_006277662.1	pre-mRNA processing	-0.118403	-0.125048	-0.09709	0.0101336	0.65721
ARF4	ADP Ribosylation Factor 4	XP_006278035.1	play a role in vesicular trafficking and as activators of phospholipase D	0.0642403	0.169879	-0.0755929	0.206615	0.0266703
COPS2	COP9 signalosome complex subunit 2	XP_006278224.1	regulates protein degradation	0.274001	0.0547659	0.39766	0.0155554	0.0840057
THYN1	Thymocyte nuclear protein	XP_014449257.1	induction of apoptosis	-0.148779	0.0846012	-0.47251	0.19137	0.0245378
ADD3	Adducin 3	XP_014450170.1	promotes the assembly of the spectrin-actin network; binds calmodulin	0.0386648	-0.0351614	0.143562	0.317693	0.03411
CRAT	Carnitine O-Acetyltransferase	XP_014455753.1	fat metabolism in mitochondrion	-0.157028	-0.147658	-0.090213	0.0103367	0.37386
CLYBL	Citrate lyase subunit beta	XP_014455767.1	mitochondrial vitamin b12 metabolism	-0.128085	-0.360225	0.251849	0.358209	0.0412738
DCPS	Decapping scavenger enzyme	XP_014456382.2	mRNA degradation	-0.510206	-0.885338	-0.00102802	0.0154934	0.030523
FIS1	Mitochondrial fission protein 1	XP_014457171.2	regulates mitochondrial morphology	-0.396216	-0.283889	-0.422678	0.01538	0.53406
PSMD12	Proteasome 26S Subunit, Non-ATPase 12	XP_014457293.1	ubiquitin-proteasome	0.124811	0.140196	0.0815961	0.0263519	0.516727
GFM1	G Elongation Factor Mitochondrial 1	XP_014458312.1	mitochondrial translation	0.0672631	-0.0440463	0.195414	0.220098	0.0417627
PSMB3	Proteasome subunit beta type-3	XP_014459115.1	ubiquitin-proteasome	0.116242	0.2451	-0.0436625	0.0452661	0.0174339
SLC2A1	Solute Carrier Family 2 Member 1	XP_014459674.1	glucose transporter	0.139816	0.183702	0.0375036	0.00393441	0.0705078
CUNH19orf70		XP_014460380.1		0.110273	0.119392	0.0724975	0.0262635	0.533945
OVOS	Ovostatin homolog	XP_014461477.2	proteinase inhibitor	-0.0628097	-0.275261	0.292634	0.469863	0.00575449
EIF5A2	Eukaryotic translation initiation factor 5A-2	XP_014461714.1	translation	-0.087272	-0.250387	0.139176	0.0621049	0.000731193
FBLN1	Fibulin 1	XP_014461812.1	secreted glycoprotein	0.120139	0.0680314	0.197773	0.0419494	0.235356
ECI2	Enoyl-CoA Delta Isomerase 1	XP_014462460.1	mitochondrial enzyme involved in beta-oxidation of unsaturated fatty acids	0.0670895	-0.0173373	0.171357	0.113456	0.0346641
GRSF1	G-rich sequence factor 1	XP_014462839.2	regulates mitochondrial gene expression	0.0902437	-0.105279	0.34908	0.357793	0.034707
CRK	Adapter molecule crk	XP_014462946.1	intracellular signalling	-0.364757	-0.238153	-0.440774	0.0208588	0.437047
PDIA3	Protein Disulfide Isomerase Family A Member 3	XP_014465481.2	ER protein; modulate folding of newly synthesized glycoproteins	0.0886584	0.0412357	0.110029	0.0154915	0.2441
SET	SET Nuclear Proto-Oncogene	XP_014466053.1	inhibits acetylation of nucleosomes, especially histone H4	0.162499	0.123843	0.129101	0.0299079	0.571308
ANP32A	Acidic Nuclear Phosphoprotein 32 Family Member A	XP_019333357.1	multifunctional; proliferation and apoptosis	0.111132	0.131004	0.0559682	0.0209244	0.343099
RTN1	Reticulon-1	XP_019335555.1	membrane trafficking	-0.24296	-0.284643	-0.1161	0.0279413	0.354249
L3HYPDH	Trans-L-3-Hydroxyproline Dehydratase	XP_019335562.1	degrades hydroxyproline	-0.139664	-0.169819	-0.0499637	0.0165807	0.212832
SRSF7	Serine And Arginine Rich Splicing Factor 7	XP_019335611.1	pre-mRNA splicing	-0.187423	-0.201877	-0.128708	0.00197316	0.371605
GLRX3	Glutaredoxin 3	XP_019338449.1	oxidoreductase enzyme	-0.153639	-0.0922726	-0.204866	0.00286587	0.17888
YWHAB	14-3-3 alpha	XP_019340117.1	intracellular signalling	0.200084	0.143634	0.252297	0.019738	0.459737
NES	nestin	XP_019340400.1	intermediate filament protein	0.155173	0.160195	0.11234	0.0156698	0.576521
ABLIM1	Actin Binding LIM Protein 1	XP_019341479.1	mediates interactions between actin and cytoplasmic targets	-0.0721976	-0.130757	0.0373393	0.0874649	0.0474544
LMO7	LIM Domain 7	XP_019344134.1	protein-protein interactions	-0.0956377	-0.0991379	-0.0695814	0.0422133	0.655201
COQ6	Coenzyme Q6, Monooxygenase	XP_019344260.1	ubiquinone biosynthesis (which is essential to mito ETC)	-0.157366	-0.085444	-0.198141	0.0447663	0.402606
STX12	Syntaxin-12	XP_019344647.1	regulates protein transport	-0.265041	-0.240125	-0.198787	0.0339872	0.64402
TAX1BP3	Tax1 Binding Protein 3	XP_019347435.1	regulates protein-protein interactions	0.0304273	-0.0481558	0.120151	0.432358	0.0464923
SRSF1	Serine And Arginine Rich Splicing Factor 1	XP_019348809.1	ensuring the accuracy of splicing and regulating alternative splicing	0.0338416	-0.0085423	0.105336	0.142928	0.0212405
TPD52L2	Tumor protein D54	XP_019350771.1	cell proliferation	-0.0988352	0.0243746	-0.220659	0.0531652	0.0212731
TFRC	Transferrin receptor	XP_019350919.1	cellular iron uptake	0.0985225	0.208159	-0.0683214	0.063167	0.0141493
NDUFAF6	NADH:ubiquinone oxidoreductase assembly factor	XP_019351320.1	complex I biosynthesis	-0.0796345	0.0105736	-0.215026	0.137337	0.0437238
ACOT2	Acyl-CoA Thioesterase 2	XP_019352066.1	catalyze the hydrolysis of acyl-CoA	-0.00123285	-0.0886557	0.122827	0.975151	0.0195575
RAP1A	RAP1A, Member Of RAS Oncogene Family	XP_019352504.1	Ras family of small GTPases	0.140475	0.133206	0.143489	0.0072136	0.792008
CAMK2G	Calcium/Calmodulin Dependent Protein Kinase II Gamma	XP_019352678.1	sarcoplsamic reticulum Ca(2+) transport	-0.115112	-0.112303	-0.0911433	0.000115074	0.373822
SORBS1	Sorbin And SH3 Domain Containing 1	XP_019352694.1	signaling and stimulation of insulin	-0.170343	-0.168172	-0.0607564	0.0321837	0.30197
CRYAB	Crystallin Alpha B	XP_019353983.1	molecular chaperone	-0.103579	-0.0575914	-0.129472	0.0350187	0.388751
RPL7	Ribosomal Protein L7	XP_019354162.1	component of the 60S subunit	0.0345906	-0.0673831	0.132346	0.33848	0.0147619
MYO1C	Unconventional myosin-lc	XP_019354815.1	intracellular movement	0.0503789	-0.0662632	0.242308	0.404291	0.0214436
XIRP1	Xin Actin Binding Repeat Containing	XP_019354832.1	protect actin filaments during depolymerization	-0.150095	-0.157452	-0.105997	0.00830935	0.505337
COA3	Cytochrome c oxidase assembly factor 3	XP_019355696.1	mitochondrial assembly	-0.206512	-0.258914	-0.108049	0.0343518	0.379261

## Sheet: Biological Process
EMBRYO							JUVENILE
	Pathway	Description	False Discovery Rate	Protein list	Protein Count			Pathway	Description	False Discovery Rate	Protein list	Protein Count
UP REGULATED PROTEINS	GO:0050896	response to stimulus	0.0216	ACO1,AGT,ANP32A,APPL2,ARF4,CD34,CD74,COPS2,CYCS,D2HGDH,DAP3,EEF1A1,FBLN1,FN1,G6PD,GPI,HMGB1,MT-CO2,NPPA,PDCD5,PDIA3,PEA15,PPFIA1,PRDX4,PSMA6,PSMB3,PSMD12,PSMD13,PSMD4,RAB5B,RAB7A,RAP1A,RBMX,SLC2A1,TCEB1,YWHAB	36		UP REGULATED PROTEINS	GO:0008152	metabolic process	0.0134	ACAD10,ACO1,ACOT2,ANP32A,ARF1,CFL1,CLYBL,CMAS,COPS3,COQ5,CTSD,CYCS,DAP3,DHX15,DYNC1H1,EHD2,EIF3CL,EIF3M,FBLN1,FN1,GFM1,GNAO1,GRSF1,HMGB1,METTL17,MT-CO2,MYO1C,OVOL3,PDIA3,PSMA6,PSMB3,PSMD12,PSMD13,PSMD4,PURB,PYGB,RAB7A,RPL7,RPS10,SEC23A,SET,SLC2A1,SOD3,SRSF1,TCEB1,TRNT1,VAT1,YWHAB	48
	GO:0051716	cellular response to stimulus	0.00877	AGT,ANP32A,APPL2,ARF4,CD34,CD74,CFL1,COPS2,CYCS,DAP3,EEF1A1,G6PD,GNAO1,HMGB1,MAOB,NPPA,PDCD5,PDIA3,PEA15,PPFIA1,PRDX4,PSMA6,PSMB3,PSMD12,PSMD13,PSMD4,RAB5B,RAB7A,RAP1A,RBMX,SLC2A1,TCEB1,TFRC,YWHAB	34			GO:0044237	cellular metabolic process	0.0138	ACO1,ACOT2,ANP32A,ARF1,CFL1,CMAS,COPS3,COQ5,CTSD,CYCS,DAP3,DHX15,EIF3CL,EIF3M,ESD,FN1,GFM1,GRSF1,HMGB1,METTL17,MT-CO2,OVOL3,PDIA3,PSMA6,PSMB3,PSMD12,PSMD13,PSMD4,PURB,PYGB,RAB7A,RAP1A,RPL7,RPS10,RTCA,SEC23A,SET,SLC2A1,SOD3,SRSF1,TCEB1,TRNT1,UQCRQ,YWHAB	44
	GO:0019222	regulation of metabolic process	0.0218	ACO1,AGT,ANP32A,ARF1,ARF4,ARHGDIA,CD34,CD74,CYCS,EEF1A1,EIF3CL,EIF3D,EIF3M,G6PD,GNAO1,GPI,HMGB1,MAOB,NES,NIF3L1,PDCD5,PSMA6,PSMB3,PSMD12,PSMD13,PSMD4,RAB7A,RAP1A,RBMX,RPS23,SET,SOD1,TCEB1,YWHAB	34			GO:0010467	gene expression	0.00467	AGT,ANP32A,COPS2,CYCS,DAP3,DHX15,EIF3CL,EIF3M,EIF5A2,GFM1,GPI,GRSF1,METTL17,MT-CO2,OVOL3,PSMA6,PSMB3,PSMD12,PSMD13,PSMD4,PURB,RPL7,RPS10,RTCA,SET,SRSF1,TCEB1,TRNT1,YWHAB	29
	GO:0048523	negative regulation of cellular process	0.000161	AGT,ARF1,ARF4,CD34,CD74,CFL1,FBLN1,FN1,G6PD,GPI,HMGB1,MAOB,NES,NIF3L1,NPPA,PDCD5,PEA15,PPFIA1,PRDX4,PSMA6,PSMB3,PSMD12,PSMD13,PSMD4,RAB7A,RAP1A,RBMX,SET,SOD1,VAT1,YWHAB	31			GO:0044710	single-organism metabolic process	0.00719	ACAD10,ACO1,ACOT2,ARF1,CD74,CMAS,COQ5,CTSD,CYCS,DAP3,EIF5A2,ESD,FBLN1,GFM1,HMGB1,MT-CO2,PDIA3,PSMA6,PSMB3,PSMD12,PSMD13,PSMD4,PYGB,RAP1A,SEC23A,SLC2A1,SOD3,VAT1,YWHAB	29
	GO:0044710	single-organism metabolic process	0.000544	ACAD10,ACO1,ARF1,ARF4,CD74,COQ5,CTSD,CYCS,D2HGDH,DAP3,ENO2,FBLN1,G6PD,GCAT,HMGB1,MAOB,MT-CO2,NPPA,PDIA3,PLD3,PSMA6,PSMB3,PSMD12,PSMD13,PSMD4,RAP1A,SLC2A1,SOD1,VAT1,VCAN,YWHAB	31			GO:0006810	transport	0.0116	ACO1,ADD1,ADD3,AGT,ANP32A,ARF1,ARL6IP5,CD74,CFL1,DYNC1H1,EIF5A2,FN1,MYO1C,PDIA3,RAB7A,RAP1A,RPL15,RPL7,RPS10,RPS23,SET,SRSF1,TRNT1,UQCRQ,YWHAB	25
	GO:0048519	negative regulation of biological process	0.000643	AGT,ARF1,ARF4,CD34,CD74,CFL1,FBLN1,FN1,G6PD,GNAO1,GPI,HMGB1,MAOB,NIF3L1,NPPA,PDCD5,PDIA3,PEA15,PPFIA1,PRDX4,PSMA6,PSMB3,PSMD12,PSMD13,PSMD4,RAB7A,RBMX,SET,SOD1,VAT1,YWHAB	31			GO:0065009	regulation of molecular function	0.00808	ADD1,AGT,ARF1,ARHGDIA,ARL6IP5,CD74,CYCS,FBLN1,FN1,GNAO1,GPI,HMGB1,NES,PSMA6,PSMB3,PSMD12,PSMD13,PSMD4,RAP1A,SET,TAX1BP3,YWHAB	22
	GO:0031323	regulation of cellular metabolic process	0.026	ACO1,AGT,ANP32A,ARF1,ARF4,CD34,CD74,CYCS,EEF1A1,EIF3CL,EIF3D,EIF3M,G6PD,GPI,HMGB1,MAOB,NIF3L1,PDCD5,PSMA6,PSMB3,PSMD12,PSMD13,PSMD4,RAB7A,RAP1A,RBMX,RPS23,SET,SOD1,TCEB1,YWHAB	31			GO:0051246	regulation of protein metabolic process	0.00337	ACO1,AGT,ARL6IP5,CD74,CYCS,EIF3CL,EIF3D,EIF3M,EIF5A2,GPI,HMGB1,PSMA6,PSMB3,PSMD12,PSMD13,PSMD4,RAB7A,RAP1A,RPS23,SET,SRSF1,YWHAB	22
	GO:0060255	regulation of macromolecule metabolic process	0.0274	ACO1,AGT,ANP32A,ARF1,ARF4,CD34,CD74,CYCS,EEF1A1,EIF3CL,EIF3D,EIF3M,G6PD,GPI,HMGB1,NIF3L1,PDCD5,PSMA6,PSMB3,PSMD12,PSMD13,PSMD4,RAB7A,RAP1A,RBMX,RPS23,SET,SOD1,TCEB1,YWHAB	30			GO:1902578	single-organism localization	0.0321	ACO1,ADD1,ADD3,AGT,ARF1,ARL6IP5,CFL1,DYNC1H1,EHD2,FN1,MYO1C,PDIA3,RAB7A,RPL15,RPL7,RPS10,RPS23,SEC23A,SRSF1,TRNT1,UQCRQ,YWHAB	22
	GO:0080090	regulation of primary metabolic process	0.0308	ACO1,AGT,ANP32A,ARF1,ARF4,CD74,CYCS,EEF1A1,EIF3CL,EIF3D,EIF3M,G6PD,GPI,HMGB1,MAOB,NIF3L1,PDCD5,PSMA6,PSMB3,PSMD12,PSMD13,PSMD4,RAB7A,RAP1A,RBMX,RPS23,SET,SOD1,TCEB1,YWHAB	30			GO:0043933	macromolecular complex subunit organization	0.00216	ADD1,AGT,ARF1,CD74,CFL1,DAP3,DYNC1H1,EIF3CL,EIF3D,EIF3M,FN1,HMGB1,RPL15,RPL7,RPS10,RPS23,SEC23A,SET,SLC2A1,SRSF1,YWHAB	21
	GO:0006807	nitrogen compound metabolic process	0.0487	AGT,ANP32A,COPS2,CYCS,DAP3,EEF1A1,EIF3CL,EIF3M,ENO2,G6PD,GCAT,GPI,HMGB1,MAOB,METTL17,MT-CO2,NPPA,PRDX4,PSMA6,PSMB3,PSMD12,PSMD13,PSMD4,RPS10,RTCA,SET,SOD1,TCEB1,VCAN,YWHAB	30			GO:0050790	regulation of catalytic activity	0.00298	AGT,ARF1,ARHGDIA,ARL6IP5,CD74,CYCS,FBLN1,FN1,GNAO1,GPI,HMGB1,NES,PSMA6,PSMB3,PSMD12,PSMD13,PSMD4,RAP1A,SET,TAX1BP3,YWHAB	21
	GO:0009058	biosynthetic process	0.0162	ANP32A,ARF1,ARF4,CD74,COPS2,COQ5,CYCS,DAP3,EEF1A1,EIF3CL,EIF3M,ENO2,G6PD,GCAT,MAOB,METTL17,MT-CO2,NPPA,PDIA3,PLD3,RBMX,RPS10,SEC11A,SET,SLC2A1,SOD1,TCEB1,VCAN,YWHAB	29			GO:0032268	regulation of cellular protein metabolic process	0.00384	ACO1,AGT,ARL6IP5,CD74,CYCS,EIF3CL,EIF3D,EIF3M,EIF5A2,GPI,HMGB1,PSMA6,PSMB3,PSMD12,PSMD13,PSMD4,RAP1A,RPS23,SET,SRSF1,YWHAB	21
	GO:0048518	positive regulation of biological process	0.0476	AGT,ARF1,ARF4,ARHGDIA,CD34,CD74,CYCS,GNAO1,HMGB1,MAOB,NES,NIF3L1,NPPA,PDCD5,PDIA3,PEA15,PSMA6,PSMB3,PSMD12,PSMD13,PSMD4,RAB7A,RAP1A,RBMX,SOD1,TCEB1,TFRC,YWHAB	28			GO:0044765	single-organism transport	0.0358	ACO1,ADD1,ADD3,AGT,ARF1,ARL6IP5,CFL1,EHD2,FN1,MYO1C,PDIA3,RAB7A,RPL15,RPL7,RPS10,RPS23,SEC23A,SRSF1,TRNT1,UQCRQ,YWHAB	21
	GO:0048522	positive regulation of cellular process	0.0177	AGT,ARF1,ARF4,ARHGDIA,CD34,CD74,CFL1,CYCS,HMGB1,MAOB,NES,NIF3L1,NPPA,PDCD5,PDIA3,PEA15,PSMA6,PSMB3,PSMD12,PSMD13,PSMD4,RAB7A,RAP1A,RBMX,SOD1,TCEB1,YWHAB	27			GO:0044281	small molecule metabolic process	0.00456	ACO1,ACOT2,AGT,ARF1,CD74,CMAS,COQ5,CYCS,ESD,MT-CO2,PSMA6,PSMB3,PSMD12,PSMD13,PSMD4,PYGB,RAP1A,SEC23A,SLC2A1,UQCRQ	20
	GO:0044249	cellular biosynthetic process	0.0399	ANP32A,ARF1,ARF4,CD74,COPS2,COQ5,CYCS,DAP3,EEF1A1,EIF3CL,EIF3M,G6PD,MAOB,METTL17,MT-CO2,NPPA,PDIA3,PLD3,RBMX,RPS10,SEC11A,SET,SLC2A1,SOD1,TCEB1,VCAN,YWHAB	27			GO:0051641	cellular localization	0.00843	AGT,ANP32A,ARF1,CD74,CFL1,DYNC1H1,EHD2,FN1,MYO1C,PDIA3,RAB7A,RPL15,RPL7,RPS10,RPS23,SET,SRSF1,TRNT1,YWHAB	19
	GO:0016043	cellular component organization	0.0467	AGT,ARF1,ARF4,CD34,CD74,CTSD,CYCS,DYNC1H1,EIF3CL,EIF3D,EIF3M,FBLN1,GNAO1,HMGB1,IGSF9,NES,PRDX4,PSMD13,RAB7A,RPL15,RPS10,RPS23,SEC11A,SET,SLC2A1,SOD1,VCAN	27			GO:0051649	establishment of localization in cell	0.00216	AGT,ANP32A,ARF1,CD74,CFL1,DYNC1H1,EHD2,FN1,MYO1C,PDIA3,RAB7A,RPL15,RPL7,RPS10,RPS23,SET,SRSF1,TRNT1,YWHAB	19
	GO:0006950	response to stress	0.00203	AGT,ARF4,CD34,CD74,CFL1,CYCS,FBLN1,FN1,G6PD,GNAO1,HMGB1,MT-CO2,NPPA,PDIA3,PEA15,PSMA6,PSMB3,PSMD12,PSMD13,PSMD4,RAP1A,SLC2A1,SOD1,TCEB1,TFRC,YWHAB	26			GO:0044093	positive regulation of molecular function	0.00181	ADD1,AGT,ARF1,ARHGDIA,ARL6IP5,CD74,CYCS,FBLN1,FN1,GNAO1,HMGB1,PSMA6,PSMB3,PSMD12,PSMD13,PSMD4,RAP1A,TAX1BP3,YWHAB	19
	GO:0019538	protein metabolic process	0.0487	ARF4,CFL1,CTSD,CYCS,D2HGDH,DAP3,EEF1A1,EIF3CL,EIF3M,FBLN1,FN1,METTL17,PDIA3,PSMA6,PSMB3,PSMD12,PSMD13,PSMD4,RAB7A,RBMX,RPS10,TCEB1,VCAN,YWHAB	24			GO:0044248	cellular catabolic process	0.000906	COPS3,CTSD,CYCS,ESD,GPI,HMGB1,PSMA6,PSMB3,PSMD12,PSMD13,PSMD4,PYGB,RAB7A,RPL15,RPL7,RPS10,RPS23,TCEB1	18
	GO:0044281	small molecule metabolic process	8.49e-05	ACO1,AGT,ARF1,CD74,COQ5,CYCS,D2HGDH,ENO2,G6PD,GCAT,MAOB,MT-CO2,NPPA,PLD3,PRDX4,PSMA6,PSMB3,PSMD12,PSMD13,PSMD4,RAP1A,SLC2A1,VCAN	23			GO:0002376	immune system process	0.012	ADD1,ARF1,CFL1,CTSD,DYNC1H1,FN1,GPI,HMGB1,MYO1C,PDIA3,PSMA6,PSMB3,PSMD12,PSMD13,PSMD4,RAB7A,SEC23A,YWHAB	18
	GO:0065009	regulation of molecular function	0.00155	AGT,ARF1,ARF4,ARHGDIA,CD74,CYCS,FBLN1,FN1,GNAO1,GPI,HMGB1,NES,NPPA,PDCD5,PSMA6,PSMB3,PSMD12,PSMD13,PSMD4,RAP1A,SET,SOD1,YWHAB	23			GO:0051704	multi-organism process	0.0333	AGT,ARF1,CFL1,EIF5A2,FBLN1,PSMA6,PSMB3,PSMD12,PSMD13,PSMD4,RAB7A,RPL15,RPL7,RPS10,RPS23,SET,TCEB1,YWHAB	18
	GO:0009893	positive regulation of metabolic process	0.0253	AGT,ARF1,ARF4,ARHGDIA,CD34,CD74,CYCS,GNAO1,HMGB1,MAOB,NIF3L1,PDCD5,PSMA6,PSMB3,PSMD12,PSMD13,PSMD4,RAB7A,RAP1A,RBMX,SOD1,TCEB1,YWHAB	23			GO:0043085	positive regulation of catalytic activity	0.000807	AGT,ARF1,ARHGDIA,ARL6IP5,CD74,CYCS,FBLN1,FN1,GNAO1,HMGB1,PSMA6,PSMB3,PSMD12,PSMD13,PSMD4,RAP1A,TAX1BP3,YWHAB	18
	GO:0050790	regulation of catalytic activity	0.000437	AGT,ARF1,ARF4,ARHGDIA,CD74,CYCS,FBLN1,FN1,GNAO1,GPI,HMGB1,NES,PDCD5,PSMA6,PSMB3,PSMD12,PSMD13,PSMD4,RAP1A,SET,SOD1,YWHAB	22			GO:0033036	macromolecule localization	0.0356	AGT,ARF1,CD74,EHD2,EIF5A2,MYO1C,PDIA3,RAB7A,RAP1A,RPL15,RPL7,RPS10,RPS23,SEC23A,SRSF1,TRNT1,YWHAB	17
	GO:0051246	regulation of protein metabolic process	0.00126	ACO1,AGT,CD74,CYCS,EIF3CL,EIF3D,EIF3M,G6PD,GPI,HMGB1,PDCD5,PSMA6,PSMB3,PSMD12,PSMD13,PSMD4,RAB7A,RAP1A,RPS23,SET,SOD1,YWHAB	22			GO:1901575	organic substance catabolic process	0.00333	COPS3,CTSD,CYCS,ESD,HMGB1,PSMA6,PSMB3,PSMD12,PSMD13,PSMD4,PYGB,RAB7A,RPL15,RPL7,RPS10,RPS23,TCEB1	17
	GO:0006810	transport	0.0412	ACO1,AGT,ANP32A,ARF1,ARF4,CD74,CFL1,DYNC1H1,FN1,PDIA3,PEA15,PPFIA1,RAB5B,RAB7A,RAP1A,RPL15,RPS10,RPS23,SEC11A,SET,SOD1,YWHAB	22			GO:0071702	organic substance transport	0.0174	AGT,ARF1,ARL6IP5,CD74,EIF5A2,MYO1C,PDIA3,RAB7A,RAP1A,RPL15,RPL7,RPS10,RPS23,SEC23A,SRSF1,TRNT1,YWHAB	17
	GO:0010941	regulation of cell death	1.1e-05	AGT,ARF4,ARHGDIA,CD34,CD74,CFL1,CYCS,G6PD,GPI,HMGB1,NES,PDCD5,PDIA3,PSMA6,PSMB3,PSMD12,PSMD13,PSMD4,SET,SOD1,YWHAB	21			GO:0042981	regulation of apoptotic process	0.00201	AGT,ARHGDIA,ARL6IP5,CD74,CFL1,CYCS,GPI,HMGB1,NES,PDIA3,PSMA6,PSMB3,PSMD12,PSMD13,PSMD4,SET,YWHAB	17
	GO:0051704	multi-organism process	0.00126	AGT,ARF1,CFL1,FBLN1,MAOB,NPPA,PRDX4,PSMA6,PSMB3,PSMD12,PSMD13,PSMD4,RAB7A,RPL15,RPS10,RPS23,SET,SOD1,TCEB1,TFRC,YWHAB	21			GO:0046907	intracellular transport	0.00254	AGT,ANP32A,ARF1,CD74,EHD2,MYO1C,PDIA3,RAB7A,RPL15,RPL7,RPS10,RPS23,SET,SRSF1,TRNT1,YWHAB	16
	GO:0032268	regulation of cellular protein metabolic process	0.0015	ACO1,AGT,CD74,CYCS,EIF3CL,EIF3D,EIF3M,G6PD,GPI,HMGB1,PDCD5,PSMA6,PSMB3,PSMD12,PSMD13,PSMD4,RAP1A,RPS23,SET,SOD1,YWHAB	21			GO:0009057	macromolecule catabolic process	0.00012	COPS3,CTSD,CYCS,HMGB1,PSMA6,PSMB3,PSMD12,PSMD13,PSMD4,PYGB,RAB7A,RPL15,RPL7,RPS10,RPS23,TCEB1	16
	GO:0042981	regulation of apoptotic process	1.46e-05	AGT,ARF4,ARHGDIA,CD74,CFL1,CYCS,G6PD,GPI,HMGB1,NES,PDCD5,PDIA3,PSMA6,PSMB3,PSMD12,PSMD13,PSMD4,SET,SOD1,YWHAB	20			GO:0051247	positive regulation of protein metabolic process	0.00389	AGT,ARL6IP5,CD74,CYCS,EIF5A2,FBLN1,FN1,HMGB1,PSMA6,PSMB3,PSMD12,PSMD13,PSMD4,RAB7A,RAP1A,YWHAB	16
	GO:0044093	positive regulation of molecular function	0.000139	AGT,ARF1,ARF4,ARHGDIA,CD74,CYCS,FBLN1,FN1,GNAO1,HMGB1,NPPA,PDCD5,PSMA6,PSMB3,PSMD12,PSMD13,PSMD4,RAP1A,SOD1,YWHAB	20			GO:0071822	protein complex subunit organization	0.00443	ADD1,ARF1,CD74,CFL1,DAP3,DYNC1H1,FN1,RBMX,RPL15,RPL7,RPS10,RPS23,SEC23A,SET,SLC2A1,YWHAB	16
	GO:0002376	immune system process	0.00107	ARF1,CD34,CFL1,CTSD,DYNC1H1,FN1,G6PD,GPI,HMGB1,PDIA3,PSMA6,PSMB3,PSMD12,PSMD13,PSMD4,RAB5B,RAB7A,SOD1,TFRC,YWHAB	20			GO:0008104	protein localization	0.0169	AGT,ARF1,CD74,EHD2,EIF5A2,MYO1C,PDIA3,RAB7A,RAP1A,RPL15,RPL7,RPS10,RPS23,SEC23A,TRNT1,YWHAB	16
	GO:0032879	regulation of localization	0.00335	AGT,ARF1,ARHGDIA,CD34,CD74,FBLN1,FN1,GNAO1,HMGB1,MAOB,NPPA,PDCD5,PDIA3,PEA15,PPFIA1,RAB5B,RAB7A,SEC11A,SLC2A1,YWHAB	20			GO:0032270	positive regulation of cellular protein metabolic process	0.00529	AGT,ARL6IP5,CD74,CYCS,EIF5A2,FBLN1,FN1,HMGB1,PSMA6,PSMB3,PSMD12,PSMD13,PSMD4,RAP1A,YWHAB	15
	GO:0031325	positive regulation of cellular metabolic process	0.0275	AGT,ARF4,CD74,CYCS,FBLN1,FN1,HMGB1,MAOB,NIF3L1,PDCD5,PSMA6,PSMB3,PSMD12,PSMD13,PSMD4,RAP1A,RBMX,SOD1,TCEB1,YWHAB	20			GO:0015031	protein transport	0.00384	AGT,ARF1,CD74,EIF5A2,MYO1C,PDIA3,RAB7A,RAP1A,RPL15,RPL7,RPS10,RPS23,SEC23A,TRNT1,YWHAB	15
	GO:0043085	positive regulation of catalytic activity	6.53e-05	AGT,ARF1,ARF4,ARHGDIA,CD74,CYCS,FBLN1,FN1,GNAO1,HMGB1,PDCD5,PSMA6,PSMB3,PSMD12,PSMD13,PSMD4,RAP1A,SOD1,YWHAB	19			GO:0016032	viral process	5.76e-05	ARF1,FBLN1,PSMA6,PSMB3,PSMD12,PSMD13,PSMD4,RAB7A,RPL15,RPL7,RPS10,RPS23,SET,TCEB1,YWHAB	15
	GO:0051641	cellular localization	0.00381	AGT,ANP32A,ARF1,ARF4,CD74,CFL1,DYNC1H1,FN1,PDIA3,PPFIA1,RAB5B,RAB7A,RPL15,RPS10,RPS23,SEC11A,SET,SOD1,YWHAB	19			GO:0044265	cellular macromolecule catabolic process	0.000426	COPS3,CYCS,HMGB1,PSMA6,PSMB3,PSMD12,PSMD13,PSMD4,RAB7A,RPL15,RPL7,RPS10,RPS23,TCEB1	14
	GO:0009892	negative regulation of metabolic process	0.0203	AGT,CD34,FBLN1,G6PD,GPI,HMGB1,NES,NIF3L1,PDCD5,PSMA6,PSMB3,PSMD12,PSMD13,PSMD4,RAP1A,RBMX,SET,SOD1,YWHAB	19			GO:1902582	single-organism intracellular transport	0.00529	AGT,ARF1,EHD2,MYO1C,PDIA3,RAB7A,RPL15,RPL7,RPS10,RPS23,SEC23A,SRSF1,TRNT1,YWHAB	14
	GO:0010604	positive regulation of macromolecule metabolic process	0.0325	AGT,ARF4,CD34,CD74,CYCS,HMGB1,NIF3L1,PDCD5,PSMA6,PSMB3,PSMD12,PSMD13,PSMD4,RAB7A,RAP1A,RBMX,SOD1,TCEB1,YWHAB	19			GO:0034613	cellular protein localization	0.0138	AGT,CD74,EHD2,MYO1C,PDIA3,RAB7A,RPL15,RPL7,RPS10,RPS23,SEC23A,TRNT1,YWHAB	13
	GO:1901575	organic substance catabolic process	0.000525	CTSD,CYCS,ENO2,GCAT,HMGB1,MAOB,PLD3,PSMA6,PSMB3,PSMD12,PSMD13,PSMD4,RAB7A,RPL15,RPS10,RPS23,TCEB1,VCAN	18			GO:0016482	cytoplasmic transport	0.000792	AGT,ANP32A,ARF1,PDIA3,RAB7A,RPL15,RPL7,RPS10,RPS23,SEC23A,SET,SRSF1,TRNT1	13
	GO:1901564	organonitrogen compound metabolic process	0.000984	AGT,CYCS,DAP3,EEF1A1,EIF3CL,EIF3M,ENO2,G6PD,GCAT,GPI,MAOB,METTL17,MT-CO2,NPPA,PRDX4,RPS10,SOD1,VCAN	18			GO:0055114	oxidation-reduction process	0.00551	ACAD10,ACO1,ACO2,CYCS,ECI2,GPI,MT-CO2,PDIA3,PYGB,RAP1A,SLC2A1,SOD3,VAT1	13
	GO:0051049	regulation of transport	0.00172	AGT,ARF1,CD34,CD74,FBLN1,FN1,GNAO1,HMGB1,MAOB,NPPA,PDCD5,PDIA3,PEA15,RAB5B,RAB7A,SEC11A,SLC2A1,YWHAB	18			GO:1902580	single-organism cellular localization	0.00224	AGT,ARF1,DYNC1H1,EHD2,MYO1C,PDIA3,RAB7A,RPL15,RPL7,RPS10,RPS23,SEC23A,TRNT1	13
	GO:0051649	establishment of localization in cell	0.0018	AGT,ANP32A,ARF1,CD74,CFL1,DYNC1H1,FN1,PDIA3,PPFIA1,RAB5B,RAB7A,RPL15,RPS10,RPS23,SEC11A,SET,SOD1,YWHAB	18			GO:0002478	antigen processing and presentation of exogenous peptide antigen	3.57e-09	ARF1,CD74,CTSD,DYNC1H1,PDIA3,PSMA6,PSMB3,PSMD12,PSMD13,PSMD4,RAB7A,SEC23A	12
	GO:0044248	cellular catabolic process	0.001	CTSD,CYCS,GCAT,GPI,HMGB1,MAOB,PSMA6,PSMB3,PSMD12,PSMD13,PSMD4,RAB7A,RPL15,RPS10,RPS23,TCEB1,VCAN	17			GO:0022411	cellular component disassembly	0.000281	ADD1,CFL1,CTSD,CYCS,DAP3,FN1,HMGB1,RPL15,RPL7,RPS10,RPS23,SET	12
	GO:0043933	macromolecular complex subunit organization	0.0229	AGT,ARF1,CD74,CFL1,DAP3,DYNC1H1,EIF3CL,EIF3D,EIF3M,FN1,HMGB1,RPL15,RPS10,RPS23,SET,SLC2A1,YWHAB	17			GO:0006886	intracellular protein transport	0.00254	AGT,CD74,MYO1C,PDIA3,RAB7A,RPL15,RPL7,RPS10,RPS23,SEC23A,TRNT1,YWHAB	12
	GO:0010605	negative regulation of macromolecule metabolic process	0.035	AGT,CD34,FBLN1,G6PD,GPI,HMGB1,NIF3L1,PDCD5,PSMA6,PSMB3,PSMD12,PSMD13,PSMD4,RAP1A,RBMX,SET,YWHAB	17			GO:0043066	negative regulation of apoptotic process	0.00537	AGT,ARHGDIA,CD74,CFL1,GPI,NES,PSMA6,PSMB3,PSMD12,PSMD13,PSMD4,SET	12
	GO:0060548	negative regulation of cell death	3.66e-05	AGT,ARF4,ARHGDIA,CD34,CD74,CFL1,GPI,NES,PEA15,PSMA6,PSMB3,PSMD12,PSMD13,PSMD4,SET,SOD1	16			GO:0023057	negative regulation of signaling	0.0495	AGT,ARF1,CD74,FBLN1,PSMA6,PSMB3,PSMD12,PSMD13,PSMD4,RAB7A,RAP1A,TAX1BP3	12
	GO:0055114	oxidation-reduction process	7.35e-05	ACAD10,ACO1,ACO2,CYCS,D2HGDH,ENO2,G6PD,GPI,MAOB,MT-CO2,PDIA3,PRDX4,RAP1A,SLC2A1,SOD1,VAT1	16			GO:0006508	proteolysis	0.0315	AGT,COPS3,CTSD,CYCS,PDIA3,PSMA6,PSMB3,PSMD12,PSMD13,PSMD4,RBMX,TCEB1	12
	GO:0051247	positive regulation of protein metabolic process	0.0018	AGT,CD74,CYCS,FBLN1,FN1,HMGB1,PDCD5,PSMA6,PSMB3,PSMD12,PSMD13,PSMD4,RAB7A,RAP1A,SOD1,YWHAB	16			GO:0030162	regulation of proteolysis	0.00333	AGT,ARL6IP5,CYCS,FBLN1,FN1,GPI,HMGB1,PSMA6,PSMB3,PSMD12,PSMD13,PSMD4	12
	GO:0035556	intracellular signal transduction	0.0173	AGT,ANP32A,ARF4,ARHGDIA,CFL1,CYCS,PRDX4,PSMA6,PSMB3,PSMD12,PSMD13,PSMD4,RAB5B,RAB7A,RAP1A,YWHAB	16			GO:0061024	membrane organization	0.0201	ARF1,EHD2,MYO1C,RAB7A,RPL15,RPL7,RPS10,RPS23,SEC23A,SGCD,YWHAB	11
	GO:0016032	viral process	1.46e-05	ARF1,FBLN1,PSMA6,PSMB3,PSMD12,PSMD13,PSMD4,RAB7A,RPL15,RPS10,RPS23,SET,TCEB1,TFRC,YWHAB	15			GO:0051051	negative regulation of transport	0.00224	AGT,ARL6IP5,CD74,FBLN1,FN1,GNAO1,HMGB1,PDIA3,RAP1A,YWHAB	10
	GO:0043066	negative regulation of apoptotic process	6.53e-05	AGT,ARF4,ARHGDIA,CD74,CFL1,GPI,NES,PEA15,PSMA6,PSMB3,PSMD12,PSMD13,PSMD4,SET,SOD1	15			GO:0051345	positive regulation of hydrolase activity	0.0474	AGT,ARHGDIA,ARL6IP5,CYCS,FBLN1,FN1,GNAO1,HMGB1,RAP1A,TAX1BP3	10
	GO:0032270	positive regulation of cellular protein metabolic process	0.00262	AGT,CD74,CYCS,FBLN1,FN1,HMGB1,PDCD5,PSMA6,PSMB3,PSMD12,PSMD13,PSMD4,RAP1A,SOD1,YWHAB	15			GO:0045862	positive regulation of proteolysis	0.000464	ARL6IP5,CYCS,FBLN1,FN1,HMGB1,PSMA6,PSMB3,PSMD12,PSMD13,PSMD4	10
	GO:0071702	organic substance transport	0.0478	AGT,ARF1,ARF4,CD74,PDIA3,PEA15,PPFIA1,RAB5B,RAB7A,RAP1A,RPL15,RPS10,RPS23,SEC11A,YWHAB	15			GO:0006605	protein targeting	0.0014	AGT,MYO1C,PDIA3,RAB7A,RPL15,RPL7,RPS10,RPS23,TRNT1,YWHAB	10
	GO:0009057	macromolecule catabolic process	0.00057	CTSD,CYCS,HMGB1,PSMA6,PSMB3,PSMD12,PSMD13,PSMD4,RAB7A,RPL15,RPS10,RPS23,TCEB1,VCAN	14			GO:0006091	generation of precursor metabolites and energy	0.00337	ACO1,ACO2,CYCS,GPI,MT-CO2,PYGB,RAP1A,SLC2A1,UQCRQ	9
	GO:0046907	intracellular transport	0.00816	AGT,ANP32A,ARF1,CD74,PDIA3,RAB5B,RAB7A,RPL15,RPS10,RPS23,SEC11A,SET,SOD1,YWHAB	14			GO:0006518	peptide metabolic process	0.00506	AGT,DAP3,EIF3CL,EIF3M,EIF5A2,GFM1,METTL17,RPL7,RPS10	9
	GO:0022008	neurogenesis	0.0136	AGT,ARF1,ARF4,ARHGDIA,CFL1,FN1,GNAO1,HMGB1,IGSF9,NIF3L1,RAP1A,SOD1,VCAN,YWHAB	14			GO:0030163	protein catabolic process	0.0145	COPS3,CTSD,PSMA6,PSMB3,PSMD12,PSMD13,PSMD4,RAB7A,TCEB1	9
	GO:0031399	regulation of protein modification process	0.0321	AGT,CD74,FBLN1,FN1,G6PD,PSMA6,PSMB3,PSMD12,PSMD13,PSMD4,RAP1A,SET,SOD1,YWHAB	14			GO:0044257	cellular protein catabolic process	0.0346	COPS3,PSMA6,PSMB3,PSMD12,PSMD13,PSMD4,RAB7A,TCEB1	8
	GO:0015031	protein transport	0.0138	AGT,ARF1,ARF4,CD74,PDIA3,RAB5B,RAB7A,RAP1A,RPL15,RPS10,RPS23,SEC11A,YWHAB	13			GO:0015980	energy derivation by oxidation of organic compounds	0.00456	ACO1,ACO2,CYCS,MT-CO2,PYGB,RAP1A,SLC2A1,UQCRQ	8
	GO:0009967	positive regulation of signal transduction	0.0212	AGT,CD74,PDCD5,PDIA3,PEA15,PSMA6,PSMB3,PSMD12,PSMD13,PSMD4,RAP1A,SOD1,YWHAB	13			GO:0072594	establishment of protein localization to organelle	0.00606	AGT,PDIA3,RAB7A,RPL15,RPL7,RPS10,RPS23,TRNT1	8
	GO:0071822	protein complex subunit organization	0.0384	ARF1,CD74,CFL1,DAP3,DYNC1H1,FN1,RBMX,RPL15,RPS10,RPS23,SET,SLC2A1,YWHAB	13			GO:0002768	immune response-regulating cell surface receptor signaling pathway	0.00833	CFL1,MYO1C,PSMA6,PSMB3,PSMD12,PSMD13,PSMD4,YWHAB	8
	GO:0019882	antigen processing and presentation	2.87e-08	ARF1,CD74,CTSD,DYNC1H1,PDIA3,PSMA6,PSMB3,PSMD12,PSMD13,PSMD4,RAB5B,RAB7A	12			GO:0033365	protein localization to organelle	0.0461	AGT,PDIA3,RAB7A,RPL15,RPL7,RPS10,RPS23,TRNT1	8
	GO:0051051	negative regulation of transport	4.5e-05	AGT,CD34,CD74,FBLN1,FN1,GNAO1,HMGB1,MAOB,PDIA3,PEA15,RAP1A,YWHAB	12			GO:0006412	translation	0.0051	DAP3,EIF3CL,EIF3M,EIF5A2,GFM1,METTL17,RPL7,RPS10	8
	GO:0030162	regulation of proteolysis	0.00166	AGT,CYCS,FBLN1,FN1,GPI,HMGB1,PDCD5,PSMA6,PSMB3,PSMD12,PSMD13,PSMD4	12			GO:0002474	antigen processing and presentation of peptide antigen via MHC class I	0.00012	PDIA3,PSMA6,PSMB3,PSMD12,PSMD13,PSMD4,SEC23A	7
	GO:0044265	cellular macromolecule catabolic process	0.0018	CYCS,HMGB1,PSMA6,PSMB3,PSMD12,PSMD13,PSMD4,RAB7A,RPL15,RPS10,RPS23,TCEB1	12			GO:0002429	immune response-activating cell surface receptor signaling pathway	0.00739	CFL1,MYO1C,PSMA6,PSMB3,PSMD12,PSMD13,PSMD4	7
	GO:0032880	regulation of protein localization	0.00543	ARF1,ARHGDIA,CD34,FBLN1,FN1,PDCD5,PDIA3,PPFIA1,RAP1A,SEC11A,SLC2A1,YWHAB	12			GO:0044772	mitotic cell cycle phase transition	0.015	DYNC1H1,NES,PSMA6,PSMB3,PSMD12,PSMD13,PSMD4	7
	GO:0032269	negative regulation of cellular protein metabolic process	0.00774	AGT,FBLN1,G6PD,GPI,PDCD5,PSMA6,PSMB3,PSMD12,PSMD13,PSMD4,SET,YWHAB	12			GO:0043241	protein complex disassembly	0.00402	CFL1,DAP3,RPL15,RPL7,RPS10,RPS23,SET	7
	GO:0006508	proteolysis	0.0173	AGT,CTSD,CYCS,PDIA3,PSMA6,PSMB3,PSMD12,PSMD13,PSMD4,RBMX,SEC11A,TCEB1	12			GO:0052547	regulation of peptidase activity	0.0417	AGT,ARL6IP5,CYCS,FBLN1,FN1,GPI,HMGB1	7
	GO:0023057	negative regulation of signaling	0.0258	AGT,ARF1,CD74,FBLN1,PEA15,PSMA6,PSMB3,PSMD12,PSMD13,PSMD4,RAB7A,RAP1A	12			GO:0006417	regulation of translation	0.00897	ACO1,EIF3CL,EIF3D,EIF3M,EIF5A2,RPS23,SRSF1	7
	GO:0010648	negative regulation of cell communication	0.027	AGT,ARF1,CD74,FBLN1,PEA15,PSMA6,PSMB3,PSMD12,PSMD13,PSMD4,RAB7A,RAP1A	12			GO:0022613	ribonucleoprotein complex biogenesis	0.0138	DYNC1H1,EIF3CL,EIF3D,EIF3M,RBMX,RPL7,SRSF1	7
	GO:0060341	regulation of cellular localization	0.029	AGT,ARF1,CD34,FBLN1,FN1,MAOB,PDCD5,PPFIA1,RAB7A,SEC11A,SLC2A1,YWHAB	12			GO:0006414	translational elongation	0.00228	DAP3,EIF5A2,GFM1,RPL15,RPL7,RPS10,RPS23	7
	GO:0051336	regulation of hydrolase activity	0.0421	ARF4,ARHGDIA,CYCS,FBLN1,FN1,GNAO1,GPI,HMGB1,PDCD5,RAP1A,SET,SOD1	12			GO:0006413	translational initiation	0.00412	DAP3,EIF3CL,EIF3M,RPL15,RPL7,RPS10,RPS23	7
	GO:0002478	antigen processing and presentation of exogenous peptide antigen	2.87e-08	ARF1,CD74,CTSD,DYNC1H1,PDIA3,PSMA6,PSMB3,PSMD12,PSMD13,PSMD4,RAB7A	11			GO:0002479	antigen processing and presentation of exogenous peptide antigen via MHC class I, TAP-dependent	0.000243	PDIA3,PSMA6,PSMB3,PSMD12,PSMD13,PSMD4	6
	GO:0016482	cytoplasmic transport	0.00334	AGT,ANP32A,ARF1,PDIA3,RAB5B,RAB7A,RPL15,RPS10,RPS23,SEC11A,SET	11			GO:0019886	antigen processing and presentation of exogenous peptide antigen via MHC class II	0.000464	ARF1,CD74,CTSD,DYNC1H1,RAB7A,SEC23A	6
	GO:0070201	regulation of establishment of protein localization	0.00718	ARF1,CD34,FBLN1,FN1,PDCD5,PDIA3,PPFIA1,RAP1A,SEC11A,SLC2A1,YWHAB	11			GO:0043624	cellular protein complex disassembly	0.0124	CFL1,DAP3,RPL15,RPL7,RPS10,RPS23	6
	GO:0051241	negative regulation of multicellular organismal process	0.0228	AGT,ARHGDIA,CD34,CD74,FBLN1,FN1,HMGB1,NPPA,PRDX4,RAP1A,SOD1	11			GO:0030178	negative regulation of Wnt signaling pathway	0.00774	PSMA6,PSMB3,PSMD12,PSMD13,PSMD4,TAX1BP3	6
	GO:0006915	apoptotic process	0.0419	CYCS,GPI,HMGB1,PDCD5,PEA15,PSMA6,PSMB3,PSMD12,PSMD13,PSMD4,YWHAB	11			GO:0045732	positive regulation of protein catabolic process	0.0205	PSMA6,PSMB3,PSMD12,PSMD13,PSMD4,RAB7A	6
	GO:0045862	positive regulation of proteolysis	0.000172	CYCS,FBLN1,FN1,HMGB1,PDCD5,PSMA6,PSMB3,PSMD12,PSMD13,PSMD4	10			GO:0007265	Ras protein signal transduction	0.019	ARHGDIA,CFL1,RAB7A,RAP1A,TAX1BP3,YWHAB	6
	GO:0022411	cellular component disassembly	0.0018	CFL1,CTSD,CYCS,DAP3,FN1,HMGB1,RPL15,RPS10,RPS23,SET	10			GO:0010565	regulation of cellular ketone metabolic process	0.00932	AGT,PSMA6,PSMB3,PSMD12,PSMD13,PSMD4	6
	GO:0051046	regulation of secretion	0.00736	AGT,ARF1,CD34,CD74,FBLN1,FN1,MAOB,RAB7A,SEC11A,SLC2A1	10			GO:0022618	ribonucleoprotein complex assembly	0.00412	DYNC1H1,EIF3CL,EIF3D,EIF3M,RBMX,SRSF1	6
	GO:0006886	intracellular protein transport	0.0131	AGT,CD74,PDIA3,RAB5B,RAB7A,RPL15,RPS10,RPS23,SEC11A,YWHAB	10			GO:0031145	anaphase-promoting complex-dependent proteasomal ubiquitin-dependent protein catabolic process	0.00344	PSMA6,PSMB3,PSMD12,PSMD13,PSMD4	5
	GO:0051223	regulation of protein transport	0.0136	ARF1,CD34,FBLN1,FN1,PDCD5,PDIA3,RAP1A,SEC11A,SLC2A1,YWHAB	10			GO:0045333	cellular respiration	0.0364	ACO1,ACO2,CYCS,MT-CO2,UQCRQ	5
	GO:0051345	positive regulation of hydrolase activity	0.0261	AGT,ARF4,ARHGDIA,CYCS,FBLN1,FN1,GNAO1,HMGB1,PDCD5,RAP1A	10			GO:0006977	DNA damage response, signal transduction by p53 class mediator resulting in cell cycle arrest	0.00216	PSMA6,PSMB3,PSMD12,PSMD13,PSMD4	5
	GO:0006518	peptide metabolic process	0.00296	AGT,DAP3,EEF1A1,EIF3CL,EIF3M,G6PD,METTL17,RPS10,SOD1	9			GO:0000082	G1/S transition of mitotic cell cycle	0.0364	PSMA6,PSMB3,PSMD12,PSMD13,PSMD4	5
	GO:0051347	positive regulation of transferase activity	0.0118	CD74,PSMA6,PSMB3,PSMD12,PSMD13,PSMD4,RAP1A,SOD1,YWHAB	9			GO:0031571	mitotic G1 DNA damage checkpoint	0.00285	PSMA6,PSMB3,PSMD12,PSMD13,PSMD4	5
	GO:0031400	negative regulation of protein modification process	0.0129	FBLN1,G6PD,PSMA6,PSMB3,PSMD12,PSMD13,PSMD4,SET,YWHAB	9			GO:0090090	negative regulation of canonical Wnt signaling pathway	0.0244	PSMA6,PSMB3,PSMD12,PSMD13,PSMD4	5
	GO:1903530	regulation of secretion by cell	0.0149	AGT,ARF1,CD34,FBLN1,FN1,MAOB,RAB7A,SEC11A,SLC2A1	9			GO:0051436	negative regulation of ubiquitin-protein ligase activity involved in mitotic cell cycle	0.00337	PSMA6,PSMB3,PSMD12,PSMD13,PSMD4	5
	GO:0019725	cellular homeostasis	0.0221	ACO1,AGT,ARF1,PDIA3,PRDX4,RAB7A,RAP1A,SOD1,TFRC	9			GO:0090263	positive regulation of canonical Wnt signaling pathway	0.0134	PSMA6,PSMB3,PSMD12,PSMD13,PSMD4	5
	GO:0006091	generation of precursor metabolites and energy	0.0077	ACO1,ACO2,CYCS,ENO2,GPI,MT-CO2,RAP1A,SLC2A1	8			GO:0010952	positive regulation of peptidase activity	0.0274	ARL6IP5,CYCS,FBLN1,FN1,HMGB1	5
	GO:0006605	protein targeting	0.00919	AGT,PDIA3,RAB7A,RPL15,RPS10,RPS23,SEC11A,YWHAB	8			GO:0051437	positive regulation of ubiquitin-protein ligase activity involved in regulation of mitotic cell cycle transition	0.00239	PSMA6,PSMB3,PSMD12,PSMD13,PSMD4	5
	GO:0033365	protein localization to organelle	0.0273	AGT,ARF4,PDIA3,RAB7A,RPL15,RPS10,RPS23,SEC11A	8			GO:0070972	protein localization to endoplasmic reticulum	0.0154	PDIA3,RPL15,RPL7,RPS10,RPS23	5
	GO:0030163	protein catabolic process	0.0315	CTSD,PSMA6,PSMB3,PSMD12,PSMD13,PSMD4,RAB7A,TCEB1	8			GO:0006612	protein targeting to membrane	0.0333	MYO1C,RPL15,RPL7,RPS10,RPS23	5
	GO:0043065	positive regulation of apoptotic process	0.0326	AGT,CYCS,HMGB1,PDCD5,PDIA3,PEA15,SOD1,YWHAB	8			GO:0006521	regulation of cellular amino acid metabolic process	0.00208	PSMA6,PSMB3,PSMD12,PSMD13,PSMD4	5
	GO:1901214	regulation of neuron death	0.00282	AGT,CD34,G6PD,GPI,NES,SET,SOD1	7			GO:0002223	stimulatory C-type lectin receptor signaling pathway	0.0108	PSMA6,PSMB3,PSMD12,PSMD13,PSMD4	5
	GO:0044772	mitotic cell cycle phase transition	0.011	DYNC1H1,NES,PSMA6,PSMB3,PSMD12,PSMD13,PSMD4	7			GO:0006415	translational termination	0.0372	DAP3,RPL15,RPL7,RPS10,RPS23	5
	GO:0006412	translation	0.0145	DAP3,EEF1A1,EIF3CL,EIF3M,METTL17,RPS10,SEC11A	7			GO:0048146	positive regulation of fibroblast proliferation	0.00672	AGT,CD74,FBLN1,FN1	4
	GO:0072594	establishment of protein localization to organelle	0.0173	AGT,PDIA3,RAB7A,RPL15,RPS10,RPS23,SEC11A	7			GO:0043244	regulation of protein complex disassembly	0.0285	ADD1,CFL1,EIF5A2,NES	4
	GO:0050708	regulation of protein secretion	0.0218	ARF1,CD34,FBLN1,FN1,RAP1A,SEC11A,SLC2A1	7			GO:0001731	formation of translation preinitiation complex	0.00545	EIF3CL,EIF3D,EIF3M	3
	GO:0002768	immune response-regulating cell surface receptor signaling pathway	0.0225	CFL1,PSMA6,PSMB3,PSMD12,PSMD13,PSMD4,YWHAB	7			GO:0043243	positive regulation of protein complex disassembly	0.0119	CFL1,EIF5A2,NES	3
	GO:0052547	regulation of peptidase activity	0.026	AGT,CYCS,FBLN1,FN1,GPI,HMGB1,PDCD5	7			GO:0046185	aldehyde catabolic process	0.0401	ESD,GPI	2
	GO:0002479	antigen processing and presentation of exogenous peptide antigen via MHC class I, TAP-dependent	9.4e-05	PDIA3,PSMA6,PSMB3,PSMD12,PSMD13,PSMD4	6			GO:0002183	cytoplasmic translational initiation	0.0333	EIF3D,EIF3M	2
	GO:0033238	regulation of cellular amine metabolic process	0.000289	MAOB,PSMA6,PSMB3,PSMD12,PSMD13,PSMD4	6			GO:0006123	mitochondrial electron transport, cytochrome c to oxygen	0.0106	CYCS,MT-CO2	2
	GO:0000077	DNA damage checkpoint	0.00204	PEA15,PSMA6,PSMB3,PSMD12,PSMD13,PSMD4	6			GO:2001202	negative regulation of transforming growth factor-beta secretion	0.00627	FBLN1,FN1	2
	GO:1901215	negative regulation of neuron death	0.0031	AGT,CD34,GPI,NES,SET,SOD1	6			GO:1904237	positive regulation of substrate-dependent cell migration, cell attachment to substrate	0.00344	FBLN1,FN1	2
	GO:2001235	positive regulation of apoptotic signaling pathway	0.00592	AGT,PDCD5,PDIA3,PEA15,SOD1,YWHAB	6		DOWN	GO:0055114	oxidation-reduction process	0.01123	ADHFE1,COQ6,CRAT,D2HGDH,ENO2,G6PD,GLRX3,GPD1L,MAOB,OXA1L,PRDX4,SH3BGRL3,SOD1,NDUFAF6	14
	GO:0043523	regulation of neuron apoptotic process	0.00663	AGT,G6PD,GPI,NES,SET,SOD1	6
	GO:0051048	negative regulation of secretion	0.00676	CD34,CD74,FBLN1,FN1,MAOB,RAP1A	6
	GO:0010565	regulation of cellular ketone metabolic process	0.00689	AGT,PSMA6,PSMB3,PSMD12,PSMD13,PSMD4	6
	GO:0043241	protein complex disassembly	0.0131	CFL1,DAP3,RPL15,RPS10,RPS23,SET	6
	GO:0007265	Ras protein signal transduction	0.0136	ARHGDIA,CFL1,RAB5B,RAB7A,RAP1A,YWHAB	6
	GO:0006413	translational initiation	0.0136	DAP3,EIF3CL,EIF3M,RPL15,RPS10,RPS23	6
	GO:0045732	positive regulation of protein catabolic process	0.0145	PSMA6,PSMB3,PSMD12,PSMD13,PSMD4,RAB7A	6
	GO:0006367	transcription initiation from RNA polymerase II promoter	0.0198	CYCS,G6PD,GPI,MT-CO2,NPPA,YWHAB	6
	GO:0002429	immune response-activating cell surface receptor signaling pathway	0.0238	CFL1,PSMA6,PSMB3,PSMD12,PSMD13,PSMD4	6
	GO:0019693	ribose phosphate metabolic process	0.0476	CYCS,ENO2,G6PD,GPI,MT-CO2,NPPA	6
	GO:0006521	regulation of cellular amino acid metabolic process	0.00114	PSMA6,PSMB3,PSMD12,PSMD13,PSMD4	5
	GO:0006977	DNA damage response, signal transduction by p53 class mediator resulting in cell cycle arrest	0.00126	PSMA6,PSMB3,PSMD12,PSMD13,PSMD4	5
	GO:0051437	positive regulation of ubiquitin-protein ligase activity involved in regulation of mitotic cell cycle transition	0.0015	PSMA6,PSMB3,PSMD12,PSMD13,PSMD4	5
	GO:0031571	mitotic G1 DNA damage checkpoint	0.0018	PSMA6,PSMB3,PSMD12,PSMD13,PSMD4	5
	GO:0019886	antigen processing and presentation of exogenous peptide antigen via MHC class II	0.00202	ARF1,CD74,CTSD,DYNC1H1,RAB7A	5
	GO:0051436	negative regulation of ubiquitin-protein ligase activity involved in mitotic cell cycle	0.00204	PSMA6,PSMB3,PSMD12,PSMD13,PSMD4	5
	GO:0031145	anaphase-promoting complex-dependent proteasomal ubiquitin-dependent protein catabolic process	0.00207	PSMA6,PSMB3,PSMD12,PSMD13,PSMD4	5
	GO:0002223	stimulatory C-type lectin receptor signaling pathway	0.00816	PSMA6,PSMB3,PSMD12,PSMD13,PSMD4	5
	GO:0090263	positive regulation of canonical Wnt signaling pathway	0.0103	PSMA6,PSMB3,PSMD12,PSMD13,PSMD4	5
	GO:0043524	negative regulation of neuron apoptotic process	0.011	AGT,GPI,NES,SET,SOD1	5
	GO:0070972	protein localization to endoplasmic reticulum	0.0122	PDIA3,RPL15,RPS10,RPS23,SEC11A	5
	GO:0022618	ribonucleoprotein complex assembly	0.017	DYNC1H1,EIF3CL,EIF3D,EIF3M,RBMX	5
	GO:0090090	negative regulation of canonical Wnt signaling pathway	0.0175	PSMA6,PSMB3,PSMD12,PSMD13,PSMD4	5
	GO:0010952	positive regulation of peptidase activity	0.0197	CYCS,FBLN1,FN1,HMGB1,PDCD5	5
	GO:1903531	negative regulation of secretion by cell	0.0229	CD34,FBLN1,FN1,MAOB,RAP1A	5
	GO:0000082	G1/S transition of mitotic cell cycle	0.0253	PSMA6,PSMB3,PSMD12,PSMD13,PSMD4	5
	GO:0006414	translational elongation	0.0347	DAP3,EEF1A1,RPL15,RPS10,RPS23	5
	GO:0000209	protein polyubiquitination	0.0391	PSMA6,PSMB3,PSMD12,PSMD13,PSMD4	5
	GO:0043624	cellular protein complex disassembly	0.0436	CFL1,DAP3,RPL15,RPS10,RPS23	5
	GO:0051224	negative regulation of protein transport	0.045	CD34,FBLN1,FN1,PDIA3,YWHAB	5
	GO:0048146	positive regulation of fibroblast proliferation	0.00542	AGT,CD74,FBLN1,FN1	4
	GO:0046916	cellular transition metal ion homeostasis	0.0249	ACO1,ARF1,SOD1,TFRC	4
	GO:0006733	oxidoreduction coenzyme metabolic process	0.0253	COQ5,ENO2,G6PD,GPI	4
	GO:0006614	SRP-dependent cotranslational protein targeting to membrane	0.0376	RPL15,RPS10,RPS23,SEC11A	4
	GO:1990267	response to transition metal nanoparticle	0.0406	ACO1,D2HGDH,SOD1,TFRC	4
	GO:0007160	cell-matrix adhesion	0.0436	AGT,CD34,FN1,PPFIA1	4
	GO:0016051	carbohydrate biosynthetic process	0.0487	ENO2,G6PD,GPI,SLC2A1	4
	GO:0001731	formation of translation preinitiation complex	0.0044	EIF3CL,EIF3D,EIF3M	3
	GO:0050710	negative regulation of cytokine secretion	0.0294	CD34,FBLN1,FN1	3
	GO:1904237	positive regulation of substrate-dependent cell migration, cell attachment to substrate	0.00251	FBLN1,FN1	2
	GO:2001202	negative regulation of transforming growth factor-beta secretion	0.00542	FBLN1,FN1	2
	GO:0006123	mitochondrial electron transport, cytochrome c to oxygen	0.00919	CYCS,MT-CO2	2
	GO:0061049	cell growth involved in cardiac muscle cell development	0.0131	AGT,NPPA	2
	GO:0003301	physiological cardiac muscle hypertrophy	0.0131	AGT,NPPA	2
	GO:0050665	hydrogen peroxide biosynthetic process	0.0218	MAOB,SOD1	2
	GO:0002183	cytoplasmic translational initiation	0.0259	EIF3D,EIF3M	2
	GO:0032930	positive regulation of superoxide anion generation	0.0259	AGT,SOD1	2
	GO:2001214	positive regulation of vasculogenesis	0.0308	CD34,RAP1A	2
	GO:0002181	cytoplasmic translation	0.0424	EIF3D,EIF3M	2
DOWN	none	none	n/a	n/a	0

## Sheet: Cellular Component
EMBRYO							JUVENILE
	Pathway	Description	False Discovery Rate	Protein list	Protein Count			Pathway	Description	False Discovery Rate	Protein list	Protein Count
UP REGULATED PROTEINS	GO:0070062	extracellular exosome	5.41e-10	ACO1,AGT,APPL2,ARF1,ARF4,ARHGDIA,CD74,CFL1,CTSD,DYNC1H1,ENO2,FBLN1,FN1,G6PD,GPI,MAOB,MT-CO2,PDCD5,PDIA3,PLD3,PRDX4,PSMB3,PSMD12,PSMD13,RAB5B,RAB7A,RBMX,RPS10,SEC11A,SLC2A1,SOD1,TFRC,VAT1,YWHAB	34		UP REGULATED PROTEINS	GO:0070062	extracellular exosome	1.54e-07	ACO1,ACOT2,AGT,ARF1,ARHGDIA,ARL6IP5,CD74,CFL1,CTSD,DYNC1H1,EHD2,ESD,FBLN1,FN1,GPI,MT-CO2,MYO1C,PDIA3,PSMB3,PSMD12,PSMD13,PYGB,RAB7A,RBMX,RPL7,RPS10,SLC2A1,SOD3,SRSF1,TAX1BP3,VAT1,YWHAB	32
	GO:0044421	extracellular region part	3.53e-08	ACO1,AGT,APPL2,ARF1,ARF4,CD34,CD74,CFL1,CTSD,DYNC1H1,EMILIN2,ENO2,FN1,G6PD,GPI,HMGB1,MAOB,MT-CO2,NPPA,PDCD5,PDIA3,PLD3,PSMB3,PSMD12,PSMD13,RAB5B,RAB7A,RBMX,RPS10,SEC11A,SLC2A1,SOD1,TFRC,VAT1,VCAN,YWHAB	36			GO:0031974	membrane-enclosed lumen	9.11e-06	ACO2,ADD1,ANP32A,CD74,CFL1,CMAS,COPS3,CTSD,CYCS,DAP3,DHX15,ECI2,ESD,FN1,GFM1,GPI,GRSF1,HMGB1,METTL17,MYO1C,PDIA3,PSMA6,PSMB3,PSMD12,PSMD13,PSMD4,PURB,RBMX,RPL7,RPS10,RPS23,RTCA,SET,SOD3,SRSF1,TCEB1	36
	GO:0031988	membrane-bounded vesicle	2.38e-06	ACO1,AGT,APPL2,ARF1,ARF4,ARHGDIA,CD74,CFL1,CTSD,DYNC1H1,ENO2,FBLN1,FN1,G6PD,GPI,MAOB,MT-CO2,PDCD5,PDIA3,PLD3,PRDX4,PSMB3,PSMD12,PSMD13,RAB5B,RBMX,RPS10,SEC11A,SLC2A1,TFRC,VAT1,YWHAB	32			GO:0043233	organelle lumen	2.02e-05	ACO2,ADD1,ANP32A,CD74,CFL1,CMAS,COPS3,CTSD,DAP3,DHX15,ECI2,ESD,FN1,GFM1,GPI,GRSF1,HMGB1,METTL17,MYO1C,PDIA3,PSMA6,PSMB3,PSMD12,PSMD13,PSMD4,PURB,RBMX,RPL7,RPS10,RPS23,RTCA,SET,SOD3,SRSF1,TCEB1	35
	GO:0005576	extracellular region	9.34e-06	ACO1,AGT,APPL2,ARF1,ARF4,CD34,CD74,CFL1,CTSD,DYNC1H1,EMILIN2,ENO2,FN1,G6PD,GPI,HMGB1,MAOB,MT-CO2,PDCD5,PDIA3,PLD3,PSMB3,PSMD12,PSMD13,RAB5B,RAB7A,RBMX,RPS10,SEC11A,SLC2A1,SOD1,TFRC,VAT1,VCAN,YWHAB	35			GO:0070013	intracellular organelle lumen	4.3e-05	ACO2,ADD1,ANP32A,CD74,CFL1,CMAS,COPS3,CTSD,DAP3,DHX15,ECI2,ESD,GFM1,GPI,GRSF1,HMGB1,METTL17,MYO1C,PDIA3,PSMA6,PSMB3,PSMD12,PSMD13,PSMD4,PURB,RBMX,RPL7,RPS10,RPS23,RTCA,SET,SOD3,SRSF1,TCEB1	34
	GO:0042470	melanosome	9.34e-06	CTSD,PDIA3,RAB5B,RAB7A,SLC2A1,TFRC,YWHAB	7			GO:0031988	membrane-bounded vesicle	4.81e-05	ACO1,ACOT2,AGT,ARF1,ARHGDIA,ARL6IP5,CD74,CFL1,CTSD,DYNC1H1,EHD2,ESD,FBLN1,FN1,GPI,MT-CO2,MYO1C,PDIA3,PSMB3,PSMD12,PSMD13,PYGB,RBMX,RPL7,RPS10,SLC2A1,SOD3,SRSF1,TAX1BP3,VAT1,YWHAB	31
	GO:0044444	cytoplasmic part	9.75e-05	ACAD10,ACO1,ACO2,ANP32A,APPL2,ARF4,ARHGDIA,C2orf47,CD34,CD74,CFL1,COQ5,CTSD,CYCS,D2HGDH,DYNC1H1,EIF3CL,FN1,G6PD,GCAT,GPI,METTL17,MT-CO2,NIF3L1,NPPA,PLD3,PPFIA1,PRDX4,PSMA6,PSMB3,PSMD12,PSMD13,PSMD4,RAB5B,RAP1A,RPS10,SDPR,SEC11A,SET,TCEB1,TFRC,VAT1,VCAN,YWHAB	44			GO:0044421	extracellular region part	5.36e-05	ACO1,ACOT2,AGT,ARF1,ARL6IP5,CD74,CFL1,CTSD,DYNC1H1,EHD2,EMILIN2,ESD,FN1,GPI,HMGB1,MT-CO2,MYO1C,PDIA3,PSMB3,PSMD12,PSMD13,PYGB,RAB7A,RBMX,RPL7,RPS10,SLC2A1,SOD3,SRSF1,TAX1BP3,VAT1,YWHAB	32
	GO:0044446	intracellular organelle part	9.75e-05	ACO2,ANP32A,APPL2,ARF1,CD74,CFL1,COPS2,COQ5,CTSD,CYCS,D2HGDH,DAP3,DYNC1H1,FN1,G6PD,GCAT,GPI,HMGB1,METTL17,MT-CO2,NES,PDIA3,PEA15,PLD3,PSMA6,PSMB3,PSMD12,PSMD13,PSMD4,RAB5B,RAB7A,RBMX,RPS10,RPS23,RTCA,SEC11A,SET,SLC2A1,SOD1,TCEB1,TFRC,THYN1,VAT1,VCAN,YWHAB	45			GO:0044446	intracellular organelle part	5.52e-05	ACO2,ADD1,ANP32A,ARF1,ARL6IP5,CD74,CFL1,CMAS,COPS2,COPS3,COQ5,CTSD,CYCS,DAP3,DHX15,DYNC1H1,ECI2,EHD2,EIF5A2,ESD,FN1,GFM1,GPI,GRSF1,HMGB1,METTL17,MT-CO2,NES,PDIA3,PSMA6,PSMB3,PSMD12,PSMD13,PSMD4,PURB,RAB7A,RBMX,RPL7,RPS10,RPS23,RTCA,SET,SLC2A1,SRSF1,TCEB1,UQCRQ,VAT1,YWHAB	48
	GO:0043209	myelin sheath	0.00016	ACO2,EEF1A1,ENO2,GNAO1,PDIA3,RAP1A,SOD1	7			GO:0005739	mitochondrion	0.000353	ACAD10,ACO1,ACO2,ACOT2,C2orf47,CLYBL,COQ5,CYCS,ECI2,GFM1,GRSF1,METTL17,MT-CO2,MYO1C,NIF3L1,PSMB3,TRNT1,UQCRQ,VAT1	19
	GO:0005615	extracellular space	0.000355	AGT,ARHGDIA,CFL1,CTSD,ENO2,FBLN1,FN1,GPI,HMGB1,NPPA,PRDX4,RBMX,SLC2A1,SOD1,TFRC,VCAN	16			GO:0005829	cytosol	0.000772	ACO1,ADD1,ADD3,ARF1,ARHGDIA,CYCS,DYNC1H1,EIF3D,EIF5A2,GPI,MYO1C,PSMA6,PSMB3,PSMD12,PSMD13,PSMD4,RAP1A,RPL7,RPS10,RPS23,SDPR,SEC23A,SET,SLC2A1,TAX1BP3,TCEB1,YWHAB	27
	GO:0005829	cytosol	0.000565	ACO1,ARF1,ARF4,ARHGDIA,CYCS,DYNC1H1,EEF1A1,EIF3D,G6PD,GPI,PPFIA1,PRDX4,PSMA6,PSMB3,PSMD12,PSMD13,PSMD4,RAP1A,RPS10,RPS23,SDPR,SET,SLC2A1,SOD1,TCEB1,YWHAB	26			GO:0044422	organelle part	0.000772	ACO2,ADD1,ANP32A,ARL6IP5,CD74,CFL1,CMAS,COPS2,COPS3,COQ5,CTSD,CYCS,DAP3,DHX15,DYNC1H1,ECI2,EHD2,EIF5A2,ESD,FN1,GFM1,GPI,GRSF1,HMGB1,METTL17,MT-CO2,NES,PDIA3,PSMA6,PSMB3,PSMD12,PSMD13,PSMD4,PURB,RBMX,RPL7,RPS10,RPS23,RTCA,SET,SLC2A1,SRSF1,TCEB1,UQCRQ,VAT1,YWHAB	46
	GO:0044422	organelle part	0.00135	ACO2,ANP32A,APPL2,CD74,CFL1,COPS2,COQ5,CTSD,CYCS,D2HGDH,DAP3,DYNC1H1,FN1,G6PD,GCAT,GPI,HMGB1,METTL17,MT-CO2,NES,PDIA3,PEA15,PLD3,PSMA6,PSMB3,PSMD12,PSMD13,PSMD4,RAB5B,RBMX,RPS10,RPS23,RTCA,SEC11A,SET,SLC2A1,SOD1,TCEB1,TFRC,THYN1,VAT1,VCAN,YWHAB	43			GO:0044428	nuclear part	0.00096	ADD1,ANP32A,CFL1,CMAS,COPS2,COPS3,DAP3,DHX15,ECI2,EIF5A2,ESD,GPI,HMGB1,METTL17,MYO1C,PSMA6,PSMB3,PSMD12,PSMD13,PSMD4,PURB,RBMX,RPL7,RPS10,RPS23,RTCA,SET,SRSF1,TCEB1	29
	GO:0005737	cytoplasm	0.00159	ACAD10,ACO1,ACO2,AGT,ANP32A,APPL2,ARF4,ARHGDIA,C2orf47,CD34,CD74,COPS2,COQ5,CTSD,CYCS,D2HGDH,DYNC1H1,EIF3CL,FN1,G6PD,GCAT,GPI,METTL17,MT-CO2,NES,NIF3L1,NPPA,PDCD5,PEA15,PLD3,PPFIA1,PRDX4,PSMA6,PSMB3,PSMD12,PSMD13,PSMD4,RAB5B,RAP1A,RPS10,RPS23,SDPR,SEC11A,SET,TCEB1,TFRC,THYN1,VAT1,VCAN,YWHAB	50			GO:0044444	cytoplasmic part	0.00096	ACAD10,ACO1,ACO2,ACOT2,ADD1,ANP32A,ARHGDIA,ARL6IP5,C2orf47,CD74,CFL1,CLYBL,COQ5,CTSD,CYCS,DYNC1H1,ECI2,EIF3CL,EIF5A2,ESD,FN1,GFM1,GPI,GRSF1,METTL17,MT-CO2,MYO1C,NIF3L1,PSMA6,PSMB3,PSMD12,PSMD13,PSMD4,RAP1A,RPL7,RPS10,SDPR,SET,TAX1BP3,TCEB1,TRNT1,UQCRQ,VAT1,YWHAB	44
	GO:0016282	eukaryotic 43S preinitiation complex	0.00159	EIF3CL,EIF3D,EIF3M	3			GO:0005576	extracellular region	0.0013	ACO1,ACOT2,AGT,ARF1,ARL6IP5,CD74,CFL1,CTSD,DYNC1H1,EHD2,EMILIN2,ESD,FN1,GPI,HMGB1,MT-CO2,MYO1C,PDIA3,PSMB3,PSMD12,PSMD13,PYGB,RAB7A,RBMX,RPL7,RPS10,SLC2A1,SOD3,SRSF1,TAX1BP3,VAT1,YWHAB	32
	GO:0033290	eukaryotic 48S preinitiation complex	0.00159	EIF3CL,EIF3D,EIF3M	3			GO:0005737	cytoplasm	0.00132	ACAD10,ACO1,ACO2,ACOT2,ADD1,AGT,ANP32A,ARHGDIA,ARL6IP5,C2orf47,CD74,CLYBL,COPS2,COPS3,COQ5,CTSD,CYCS,DHX15,DYNC1H1,ECI2,EIF3CL,EIF5A2,ESD,FN1,GFM1,GPI,GRSF1,METTL17,MT-CO2,MYO1C,NES,NIF3L1,PSMA6,PSMB3,PSMD12,PSMD13,PSMD4,PYGB,RAP1A,RPL7,RPS10,RPS23,SDPR,SET,SGCB,SGCD,SRSF1,TAX1BP3,TCEB1,TRNT1,UQCRQ,VAT1,YWHAB	53
	GO:0031974	membrane-enclosed lumen	0.0018	ACO2,ANP32A,CD74,CFL1,CTSD,CYCS,D2HGDH,DAP3,EEF1A1,FN1,GCAT,GPI,HMGB1,METTL17,PDIA3,PSMA6,PSMB3,PSMD12,PSMD13,PSMD4,RBMX,RPS10,RPS23,RTCA,SET,SOD1,TCEB1,THYN1,VCAN	29			GO:0031981	nuclear lumen	0.0015	ADD1,ANP32A,CFL1,CMAS,COPS3,DAP3,DHX15,ECI2,ESD,GPI,HMGB1,METTL17,MYO1C,PSMA6,PSMB3,PSMD12,PSMD13,PSMD4,PURB,RBMX,RPL7,RPS10,RPS23,RTCA,SET,SRSF1,TCEB1	27
	GO:0005838	proteasome regulatory particle	0.00339	PSMD12,PSMD13,PSMD4	3			GO:0016282	eukaryotic 43S preinitiation complex	0.00176	EIF3CL,EIF3D,EIF3M	3
	GO:0000502	proteasome complex	0.00344	PSMA6,PSMB3,PSMD12,PSMD13	4			GO:0033290	eukaryotic 48S preinitiation complex	0.00176	EIF3CL,EIF3D,EIF3M	3
	GO:0043233	organelle lumen	0.00357	ACO2,ANP32A,CD74,CFL1,CTSD,D2HGDH,DAP3,EEF1A1,FN1,GCAT,GPI,HMGB1,METTL17,PDIA3,PSMA6,PSMB3,PSMD12,PSMD13,PSMD4,RBMX,RPS10,RPS23,RTCA,SET,SOD1,TCEB1,THYN1,VCAN	28			GO:0042470	melanosome	0.00245	CTSD,PDIA3,RAB7A,SLC2A1,YWHAB	5
	GO:0005739	mitochondrion	0.00412	ACAD10,ACO1,ACO2,C2orf47,COQ5,CYCS,D2HGDH,GCAT,METTL17,MT-CO2,NIF3L1,PRDX4,PSMB3,SOD1,TFRC,VAT1	16			GO:0043231	intracellular membrane-bounded organelle	0.00321	ACAD10,ACO1,ACO2,ACOT2,ADD1,ANP32A,ARF1,ARHGDIA,ARL6IP5,C2orf47,CD74,CFL1,CLYBL,CMAS,COPS2,COPS3,COQ5,CTSD,DAP3,DHX15,ECI2,EHD2,EIF5A2,ESD,FN1,GFM1,GPI,GRSF1,HMGB1,METTL17,MT-CO2,MYO1C,NIF3L1,OVOL3,PSMA6,PSMB3,PSMD12,PSMD13,PSMD4,PURB,RAP1A,RBMX,RPL7,RPS10,RPS23,RTCA,SET,SRSF1,TAX1BP3,TCEB1,TRNT1,UQCRQ,VAT1	53
	GO:0070013	intracellular organelle lumen	0.00706	ACO2,ANP32A,CD74,CFL1,CTSD,D2HGDH,DAP3,EEF1A1,GCAT,GPI,HMGB1,METTL17,PDIA3,PSMA6,PSMB3,PSMD12,PSMD13,PSMD4,RBMX,RPS10,RPS23,RTCA,SET,SOD1,TCEB1,THYN1,VCAN	27			GO:0005838	proteasome regulatory particle	0.00351	PSMD12,PSMD13,PSMD4	3
	GO:0071541	eukaryotic translation initiation factor 3 complex, eIF3m	0.011	EIF3D,EIF3M	2			GO:0000502	proteasome complex	0.00382	PSMA6,PSMB3,PSMD12,PSMD13	4
	GO:0032991	macromolecular complex	0.0148	CD34,CD74,COPS2,CYCS,DAP3,DYNC1H1,EEF1A1,EIF3CL,EMILIN2,ENO2,FN1,GNAO1,METTL17,MT-CO2,NES,PEA15,PSMA6,PSMB3,PSMD12,PSMD13,RAP1A,RBMX,RPS10,SET,SOD1,TCEB1,TFRC,YWHAB	28			GO:0005654	nucleoplasm	0.00506	ADD1,ADD3,ANP32A,CMAS,COPS3,DAP3,DHX15,ECI2,ESD,GPI,HMGB1,METTL17,MYO1C,PSMB3,PSMD12,PSMD13,PSMD4,PURB,RBMX,RTCA,SET,SRSF1,TCEB1	23
	GO:0072562	blood microparticle	0.0302	AGT,FN1,SLC2A1,TFRC	4			GO:0030529	ribonucleoprotein complex	0.00544	DAP3,DHX15,EIF3CL,EIF3D,EIF3M,METTL17,PSMA6,RBMX,RPS10,SRSF1	10
DOWN REGULATED	GO:0070062	extracellular exosome	3.91e-05	ACOT2,ARL6IP5,CNDP2,CRK,CRYAB,CRYZ,EIF2S1,ESD,GDA,GLRX3,GPD1L,MYO1C,NUCB2,OTUB1,PRKACB,PYGB,RPL7,RPL7A,SH3BGRL3,SMS,SOD3,SRSF7,STX12,TPMT	24			GO:0032991	macromolecular complex	0.00812	ADD1,CD74,COPS2,COPS3,CYCS,DAP3,DHX15,DYNC1H1,EIF3CL,EMILIN2,FN1,GNAO1,METTL17,MT-CO2,NES,PSMA6,PSMB3,PSMD12,PSMD13,PURB,RAP1A,RBMX,RPS10,SEC23A,SET,SGCB,SGCD,SRSF1,TCEB1,YWHAB	30
	GO:0005737	cytoplasm	0.000233	ABLIM1,ACOT2,ADHFE1,ARL6IP5,C22orf28,CAMK2G,CDK5RAP3,CLYBL,CNDP2,COA3,COPS3,COQ6,CRAT,CRK,CRYZ,DCPS,DHX15,DYNC1LI2,EIF2S1,EIF5A2,ESD,FIS1,GDA,GLRX3,GRSF1,HNRNPAB,LMO7,MRPL1,MYO1C,NUCB2,OTUB1,PYGB,RPL7,RPL7A,RTN1,SH3BGRL3,SMS,SORBS1,SRSF7,STT3B,STX12,SYNPO2,TPMT,TRNT1,UQCRQ	45			GO:0005634	nucleus	0.00974	ACO2,ADD1,ANP32A,ARHGDIA,CFL1,CMAS,COPS2,COPS3,DAP3,DHX15,ECI2,EHD2,EIF5A2,ESD,GPI,HMGB1,METTL17,MYO1C,NIF3L1,OVOL3,PDIA3,PSMA6,PSMB3,PSMD12,PSMD13,PSMD4,PURB,RBMX,RPL7,RPS10,RPS23,RTCA,SET,SLC2A1,SOD3,SRSF1,TAX1BP3,TCEB1,YWHAB	39
	GO:0031988	membrane-bounded vesicle	0.000298	ACOT2,ARL6IP5,CAMK2G,CNDP2,CRK,CRYAB,CRYZ,EIF2S1,ESD,GDA,GLRX3,GPD1L,MYO1C,NUCB2,OTUB1,PRKACB,PYGB,RPL7,RPL7A,SH3BGRL3,SMS,SOD3,SRSF7,STX12,TPMT	25			GO:0016012	sarcoglycan complex	0.0102	SGCB,SGCD	2
	GO:0044444	cytoplasmic part	0.000456	ACOT2,ADHFE1,ARL6IP5,C22orf28,CAMK2G,CLYBL,CNDP2,COA3,COQ6,CRAT,CRK,CRYAB,CRYZ,DCPS,DYNC1LI2,EIF2S1,EIF5A2,ESD,FIS1,GDA,GLRX3,GRSF1,MRPL1,MYO1C,NUCB2,PPM1E,RPL7,RPL7A,RTN1,SMS,SORBS1,STT3B,STX12,SYNPO2,TPMT,TRNT1,UQCRQ	37			GO:0043227	membrane-bounded organelle	0.0102	ACAD10,ACO1,ACO2,ACOT2,ADD1,AGT,ANP32A,ARF1,ARL6IP5,C2orf47,CD74,CFL1,CLYBL,CMAS,COPS2,COPS3,COQ5,CTSD,DAP3,DHX15,DYNC1H1,ECI2,EHD2,EIF5A2,ESD,FBLN1,FN1,GFM1,GPI,GRSF1,HMGB1,METTL17,MT-CO2,MYO1C,NIF3L1,OVOL3,PSMA6,PSMB3,PSMD12,PSMD13,PSMD4,PURB,PYGB,RBMX,RPL7,RPS10,RPS23,RTCA,SET,SRSF1,TAX1BP3,TCEB1,TRNT1,UQCRQ,VAT1	55
	GO:0005829	cytosol	0.00246	ADD3,CAMK2G,CNDP2,CRK,CRYAB,CRYZ,DCPS,DYNC1LI2,EIF2S1,EIF5A2,FIS1,GDA,GPD1L,MYO1C,NUCB2,PRKACB,RPL7,RPL7A,SEC23A,SMS,SORBS1,TPMT	22			GO:0071541	eukaryotic translation initiation factor 3 complex, eIF3m	0.0102	EIF3D,EIF3M	2
	GO:0005739	mitochondrion	0.00268	ACOT2,ADHFE1,CLYBL,COA3,COQ6,CRAT,CRYAB,DCPS,FIS1,GRSF1,MRPL1,MYO1C,PPM1E,TRNT1,UQCRQ	15			GO:0016011	dystroglycan complex	0.0136	SGCB,SGCD	2
	GO:0043227	membrane-bounded organelle	0.00268	ACOT2,ADHFE1,ARL6IP5,C22orf28,CAMK2G,CDK5RAP3,CLYBL,CMAS,CNDP2,COA3,COPS3,COQ6,CRAT,CRK,CRYZ,DCPS,DHX15,EIF5A2,ESD,FIS1,GDA,GPD1L,GRSF1,HNRNPAB,LMO7,MRPL1,MYO1C,NUCB2,OVOL3,PRKACB,PURB,PYGB,RPL7,RPL7A,RTN1,SAMHD1,SH3BGRL3,SMS,SORBS1,SRSF7,STT3B,STX12,SYNPO2,TPMT,TRNT1,UQCRQ	46			GO:0005925	focal adhesion	0.0172	ADD1,ARF1,CFL1,PDIA3,RPL7,RPS10,YWHAB	7
	GO:0043231	intracellular membrane-bounded organelle	0.00361	ACOT2,ADHFE1,ARL6IP5,C22orf28,CAMK2G,CDK5RAP3,CLYBL,CMAS,COA3,COPS3,COQ6,CRAT,CRK,CRYZ,DCPS,DHX15,EIF2S1,EIF5A2,ESD,FIS1,GLRX3,GRSF1,HNRNPAB,LMO7,MRPL1,MYO1C,NUCB2,OTUB1,OVOL3,PRKACB,PURB,RPL7,RPL7A,RTN1,SAMHD1,SH3BGRL3,SORBS1,SRSF7,STT3B,STX12,SYNPO2,TRNT1,UQCRQ	43			GO:0043229	intracellular organelle	0.0209	ACAD10,ACO1,ACO2,ACOT2,ADD1,ANP32A,ARL6IP5,C2orf47,CD74,CLYBL,CMAS,COPS2,COPS3,COQ5,CTSD,DAP3,DHX15,DYNC1H1,ECI2,EHD2,EIF5A2,ESD,FN1,GFM1,GPI,GRSF1,HMGB1,METTL17,MT-CO2,NES,NIF3L1,OVOL3,PSMA6,PSMB3,PSMD12,PSMD13,PSMD4,PURB,RAP1A,RBMX,RPL7,RPS10,RPS23,RTCA,SET,SGCB,SGCD,SRSF1,TAX1BP3,TCEB1,TRNT1,UQCRQ,VAT1	53
	GO:0044422	organelle part	0.00402	ABLIM1,ADHFE1,ARL6IP5,C22orf28,CAMK2G,CDK5RAP3,CMAS,COA3,COPS3,COQ6,CRAT,CRYAB,DCPS,DHX15,DYNC1LI2,EIF5A2,ESD,FIS1,GLRX3,GRSF1,HNRNPAB,MRPL1,NUCB2,PPM1E,PRKACB,PURB,RPL7,RPL7A,RTN1,SAMHD1,SORBS1,SRSF7,STT3B,STX12,SYNPO2,UQCRQ	36			GO:0043226	organelle	0.0411	ACAD10,ACO1,ACO2,ACOT2,ADD1,AGT,ANP32A,ARL6IP5,C2orf47,CD74,CLYBL,CMAS,COPS2,COPS3,COQ5,CTSD,DAP3,DHX15,DYNC1H1,ECI2,EHD2,EIF5A2,ESD,FBLN1,FN1,GFM1,GPI,GRSF1,HMGB1,METTL17,MT-CO2,NES,NIF3L1,OVOL3,PSMA6,PSMB3,PSMD12,PSMD13,PSMD4,PURB,PYGB,RBMX,RPL7,RPS10,RPS23,RTCA,SET,SGCB,SGCD,SRSF1,TAX1BP3,TCEB1,TRNT1,UQCRQ,VAT1	55
	GO:0043226	organelle	0.01	ABLIM1,ACOT2,ADHFE1,ARL6IP5,C22orf28,CAMK2G,CDK5RAP3,CLYBL,CMAS,CNDP2,COA3,COPS3,COQ6,CRAT,CRYZ,DCPS,DHX15,DYNC1LI2,EIF5A2,ESD,FIS1,GDA,GPD1L,GRSF1,HNRNPAB,LMO7,MRPL1,NUCB2,OVOL3,PRKACB,PURB,PYGB,RPL7,RPL7A,RTN1,SAMHD1,SH3BGRL3,SMS,SORBS1,SRSF7,STT3B,STX12,SYNPO2,TPMT,TRNT1,UQCRQ	46			GO:0005839	proteasome core complex	0.0414	PSMA6,PSMB3	2
	GO:0005844	polysome	0.0109	EIF2S1,RPL7,RPL7A	3			GO:0008180	COP9 signalosome	0.0459	COPS2,COPS3	2
	GO:0044446	intracellular organelle part	0.016	ABLIM1,ADHFE1,ARL6IP5,C22orf28,CAMK2G,CDK5RAP3,CMAS,COA3,COPS3,COQ6,CRAT,CRYAB,DCPS,DHX15,DYNC1LI2,EIF5A2,ESD,FIS1,GRSF1,HNRNPAB,MRPL1,NUCB2,PPM1E,PRKACB,PURB,RPL7,RPL7A,RTN1,SAMHD1,SORBS1,SRSF7,STT3B,STX12,UQCRQ	34		DOWN REGULATED	GO:0070062	extracellular exosome	1.42e-08	APPL2,ARF4,CAB39,CCT4,CNDP2,CRK,CRYAB,EIF2S1,ENO2,G6PD,GLRX3,GPD1L,MAOB,NUCB2,OTUB1,PDCD5,PLD3,PRDX4,PRKACB,RAB5B,RPL7A,SEC11A,SH3BGRL3,SMS,SOD1,SRI,SRSF7,STX12,TFRC,TPMT	30
	GO:0005576	extracellular region	0.0211	ACOT2,ARL6IP5,CNDP2,CRK,CRYAB,CRYZ,EIF2S1,ESD,GDA,GLRX3,GPD1L,MYO1C,NUCB2,OTUB1,PRKACB,PYGB,RPL7,RPL7A,SH3BGRL3,SMS,SOD3,SRSF7,STX12,TPMT	24			GO:0044421	extracellular region part	3.8e-07	APPL2,ARF4,CAB39,CCT4,CD34,CNDP2,CRK,CRYAB,EIF2S1,ENO2,G6PD,GLRX3,GPD1L,MAOB,NPPA,NUCB2,OTUB1,PDCD5,PLD3,PRKACB,RAB5B,RPL7A,SEC11A,SH3BGRL3,SMS,SOD1,SRI,SRSF7,STX12,TFRC,TPMT,VCAN	32
	GO:0005634	nucleus	0.0309	C22orf28,CAMK2G,CDK5RAP3,CMAS,COPS3,CRK,CRYAB,DCPS,DHX15,EIF2S1,EIF5A2,ESD,GLRX3,HNRNPAB,LMO7,MRPL1,MYO1C,NUCB2,OTUB1,OVOL3,PPM1E,PRKACB,PURB,RPL7,RPL7A,SAMHD1,SH3BGRL3,SOD3,SORBS1,SRSF7,SYNPO2	31			GO:0031988	membrane-bounded vesicle	1.48e-06	APPL2,ARF4,CAB39,CAMK2G,CCT4,CNDP2,CRK,CRYAB,EIF2S1,ENO2,G6PD,GLRX3,GPD1L,MAOB,NUCB2,OTUB1,PDCD5,PLD3,PRDX4,PRKACB,RAB5B,RPL7A,SEC11A,SH3BGRL3,SMS,SRI,SRSF7,STX12,TFRC,TPMT	30
	GO:0032432	actin filament bundle	0.0332	ABLIM1,CRYAB,SORBS1	3			GO:0044444	cytoplasmic part	3.53e-06	ADHFE1,APPL2,ARF4,C22orf28,CAB39,CAMK2G,CCT4,CD34,CNDP2,COA3,COQ6,CRAT,CRK,CRYAB,D2HGDH,DYNC1LI2,EIF2S1,FIS1,G6PD,GLRX3,MRPL1,NDUFAF6,NPPA,NUCB2,OXA1L,PLD3,PPFIA1,PPM1E,PRDX4,RAB5B,RPL7A,RTN1,SEC11A,SMS,SORBS1,SRI,STT3B,STX12,SYNPO2,TFRC,TPD52L2,TPMT,VCAN	43
	GO:0031967	organelle envelope	0.036	C22orf28,COA3,COQ6,CRAT,EIF5A2,FIS1,MRPL1,MYO1C,NUCB2,UQCRQ	10			GO:0005737	cytoplasm	7.87e-06	ADHFE1,APPL2,ARF4,C22orf28,CAB39,CAMK2G,CCT4,CD34,CDK5RAP3,CNDP2,COA3,COQ6,CRAT,CRK,D2HGDH,DYNC1LI2,EIF2S1,FIS1,G6PD,GLRX3,HNRNPAB,LMO7,MRPL1,NDUFAF6,NPPA,NUCB2,OTUB1,OXA1L,PDCD5,PEA15,PLD3,PPFIA1,PRDX4,RAB5B,RPL7A,RTN1,SEC11A,SH3BGRL3,SMS,SORBS1,SRI,SRSF7,STT3B,STX12,SYNPO2,TFRC,THYN1,TPD52L2,TPMT,VCAN	50
	GO:0005924	cell-substrate adherens junction	0.0413	LMO7,NRAP,RPL7,RPL7A,SORBS1,SYNPO2	6			GO:0005576	extracellular region	5.54e-05	APPL2,ARF4,CAB39,CCT4,CD34,CNDP2,CRK,CRYAB,EIF2S1,ENO2,G6PD,GLRX3,GPD1L,MAOB,NUCB2,OTUB1,PDCD5,PLD3,PRKACB,RAB5B,RPL7A,SEC11A,SH3BGRL3,SMS,SOD1,SRI,SRSF7,STX12,TFRC,TPMT,VCAN	31
	GO:0043229	intracellular organelle	0.0413	ABLIM1,ACOT2,ADHFE1,ARL6IP5,C22orf28,CAMK2G,CDK5RAP3,CLYBL,CMAS,COA3,COPS3,COQ6,CRAT,CRYZ,DCPS,DHX15,DYNC1LI2,EIF5A2,ESD,FIS1,GLRX3,GRSF1,HNRNPAB,LMO7,MRPL1,NUCB2,OTUB1,OVOL3,PRKACB,PURB,RPL7,RPL7A,RTN1,SAMHD1,SH3BGRL3,SORBS1,SRSF7,STT3B,STX12,SYNPO2,TRNT1,UQCRQ	42			GO:0044422	organelle part	0.00254	ADHFE1,APPL2,C22orf28,CAMK2G,CCT4,CDK5RAP3,COA3,COQ6,CRAT,CRYAB,D2HGDH,DYNC1LI2,FIS1,G6PD,GLRX3,HNRNPAB,MRPL1,NDUFAF6,NUCB2,OXA1L,PEA15,PLD3,PPM1E,PRKACB,RAB5B,RPL7A,RTN1,SAMHD1,SEC11A,SOD1,SORBS1,SRI,SRSF7,STT3B,STX12,SYNPO2,TFRC,THYN1,VCAN	39
								GO:0005829	cytosol	0.00267	ARF4,CAB39,CAMK2G,CCT4,CNDP2,CRK,CRYAB,DYNC1LI2,EEF1A1,EIF2S1,FIS1,G6PD,GPD1L,NUCB2,PPFIA1,PRDX4,PRKACB,RPL7A,SMS,SOD1,SORBS1,SRI,TPMT	23
								GO:0005739	mitochondrion	0.00695	ADHFE1,COA3,COQ6,CRAT,CRYAB,D2HGDH,FIS1,MRPL1,NDUFAF6,OXA1L,PPM1E,PRDX4,SOD1,SRI,TFRC	15
								GO:0044446	intracellular organelle part	0.00922	ADHFE1,APPL2,C22orf28,CAMK2G,CCT4,CDK5RAP3,COA3,COQ6,CRAT,CRYAB,D2HGDH,DYNC1LI2,FIS1,G6PD,HNRNPAB,MRPL1,NDUFAF6,NUCB2,OXA1L,PEA15,PLD3,PPM1E,PRKACB,RAB5B,RPL7A,RTN1,SAMHD1,SEC11A,SOD1,SORBS1,SRI,SRSF7,STT3B,STX12,TFRC,THYN1,VCAN	37
								GO:0032592	integral component of mitochondrial membrane	0.0237	COA3,FIS1,OXA1L	3
								GO:0044429	mitochondrial part	0.0237	ADHFE1,COA3,COQ6,CRAT,D2HGDH,FIS1,MRPL1,NDUFAF6,OXA1L,SOD1	10
								GO:0030018	Z disc	0.0321	CRYAB,GLRX3,SRI,SYNPO2	4
								GO:0005743	mitochondrial inner membrane	0.0449	COA3,COQ6,CRAT,MAOB,MRPL1,NDUFAF6,OXA1L	7
								GO:0031674	I band	0.046	CRYAB,GLRX3,SRI,SYNPO2	4

## Sheet: Molecular Function
EMBRYO							JUVENILE
	Pathway	Description	False Discovery Rate	Protein list	Protein Count			Pathway	Description	False Discovery Rate	Protein list	Protein Count
UP	none	none	n/a	n/a	0		UP	GO:0003723	RNA binding	1.64e-06	ACO1,ADD1,ANP32A,ARF1,DAP3,DHX15,DYNC1H1,EIF3CL,EIF3D,EIF3M,EIF5A2,GFM1,GRSF1,HMGB1,PDIA3,PSMA6,PSMD4,PURB,RPL7,RPS10,RPS23,RTCA,SRSF1,TRNT1	24
								GO:0044822	poly(A) RNA binding	7.35e-06	ACO1,ADD1,ANP32A,ARF1,DAP3,DHX15,DYNC1H1,EIF3D,GFM1,GRSF1,HMGB1,PDIA3,PSMD4,PURB,RBMX,RPL7,RPS10,RPS23,RTCA,SRSF1	20
DOWN	GO:0003723	RNA binding	0.00208	C22orf28,CRYZ,DCPS,DHX15,EIF2S1,EIF5A2,GLRX3,GRSF1,HNRNPAB,MRPL1,PURB,RPL7,RPL7A,SAMHD1,SRSF7,TRNT1,XIRP1	17			GO:0003729	mRNA binding	0.00915	ACO1,GRSF1,PURB,RBMX,RPL7,SRSF1	6
	GO:0003824	catalytic activity	0.00305	ACOT2,ADHFE1,C22orf28,CAMK2G,CLYBL,CMAS,COQ6,CRAT,CRYZ,DCPS,DHX15,DYNC1LI2,ESD,GDA,GLRX3,GPD1L,L3HYPDH,LMO7,MYO1C,OTUB1,PPM1E,PRKACB,PYGB,SAMHD1,SH3BGRL3,SMS,SOD3,STT3B,TPMT,TRNT1,UQCRQ	31			GO:0008135	translation factor activity, RNA binding	0.0109	EIF3CL,EIF3D,EIF3M,EIF5A2,GFM1	5
	GO:0044822	poly(A) RNA binding	0.0191	C22orf28,CRYZ,DHX15,EIF2S1,GLRX3,GRSF1,HNRNPAB,MRPL1,PURB,RPL7,RPL7A,SRSF7,XIRP1	13			GO:0003994	aconitate hydratase activity	0.0115	ACO1,ACO2	2
	GO:0003729	mRNA binding	0.0277	CRYZ,GRSF1,HNRNPAB,PURB,RPL7	5		DOWN	GO:0003824	catalytic activity	0.0273	ADHFE1,ARF4,C22orf28,CAMK2G,COQ6,CRAT,D2HGDH,DYNC1LI2,EEF1A1,ENO2,G6PD,GLRX3,GPD1L,L3HYPDH,LMO7,MAOB,NDUFAF6,OTUB1,PLD3,PPM1E,PRDX4,PRKACB,RAB5B,SAMHD1,SEC11A,SH3BGRL3,SMS,SOD1,SRI,STT3B,TPMT	31
								GO:0005515	protein binding	0.0273	ARF4,C22orf28,CAB39,CAMK2G,CCT4,CD34,CDK5RAP3,CRAT,CRK,CRYAB,EEF1A1,FIS1,G6PD,GPD1L,NPPA,NRAP,OTUB1,OXA1L,PDCD5,PRKACB,RAB5B,SH3BGRL3,SOD1,SORBS1,SRI,STX12,SYNPO2,TFRC,TPD52L2	29
								GO:0016491	oxidoreductase activity	0.0369	ADHFE1,COQ6,D2HGDH,G6PD,GLRX3,GPD1L,MAOB,PRDX4,SH3BGRL3,SOD1	10

## Sheet: KEGG
EMBRYO							JUVENILE
	Pathway	Description	False Discovery Rate	Protein list	Protein Count			Pathway	Description	False Discovery Rate	Protein list	Protein Count
UP	3050	Proteasome	0.000117	PSMA6,PSMB3,PSMD12,PSMD13,PSMD4	5		UP	3050	Proteasome	0.000164	PSMA6,PSMB3,PSMD12,PSMD13,PSMD4	5
	1200	Carbon metabolism	0.00301	ACO1,ACO2,ENO2,G6PD,GPI	5			3010	Ribosome	0.0175	RPL15,RPL7,RPS10,RPS18,RPS23	5
	4066	HIF-1 signaling pathway	0.00301	ENO2,NPPA,SLC2A1,TCEB1,TFRC	5		DOWN	330	Arginine and proline metabolism	0.00872	CNDP2,L3HYPDH,MAOB,SMS	4
	4962	Vasopressin-regulated water reabsorption	0.0358	ARHGDIA,DYNC1H1,RAB5B	3			4066	HIF-1 signaling pathway	0.0338	CAMK2G,ENO2,NPPA,TFRC	4
	5134	Legionellosis	0.0495	ARF1,CYCS,EEF1A1	3			4962	Vasopressin-regulated water reabsorption	0.0338	DYNC1LI2,PRKACB,RAB5B	3
DOWN	none	none	n/a	n/a	0
